# Supplementary material for: Plant-to-Plant Variability in Root Metabolite Profiles of 19 Arabidopsis thaliana Accessions Is Substance-Class-Dependent
Source: Int J Mol Sci. 2016 Sep 16;17(9):1565. doi: 10.3390/ijms17091565 (PMC5037833; doi:10.3390/ijms17091565)
Supplement: Supplementary file 1 [file ijms-17-01565-s001.zip]

Archive with 5 entries (4 files):
- ijms-141026-Supplementary Materials/
- ijms-141026-Supplementary Materials/FolderS1.zip
- ijms-141026-Supplementary Materials/ijms-141026-supplymentary.pdf
- ijms-141026-Supplementary Materials/TableS3.xlsx
- ijms-141026-Supplementary Materials/TableS4.xlsx
