# Supplementary material for: Plant-to-Plant Variability in Root Metabolite Profiles of 19 Arabidopsis thaliana Accessions Is Substance-Class-Dependent
Source: Int J Mol Sci. 2016 Sep 16;17(9):1565. doi: 10.3390/ijms17091565 (PMC5037833; doi:10.3390/ijms17091565)
Supplement: Supplementary file 1 [file ijms-17-01565-s001.zip › ijms-141026-Supplementary Materials/TableS3.xlsx]

## Sheet: Sheet1
Table S3: Metabolite annotations and abundances of GC/MS measurements. TMS= trimethylsyliated, MEOX=methoxymated, MP=main product, BP=by-product, log-transformed
elemental composition	metabolite	RT	Bur-0_E342_324	Bur-0_E342_325	Bur-0_E342_326	Bur-0_E342_327	Bur-0_E340_189	Bur-0_E340_190	Bur-0_E340_191	Bur-0_E340_192	Bur-0_E341_237	Bur-0_E341_238	Bur-0_E341_239	Bur-0_E341_240	Can-0_E342_316	Can-0_E342_317	Can-0_E342_318	Can-0_E342_319	Can-0_E340_193	Can-0_E340_194	Can-0_E340_195	Can-0_E340_196	Can-0_E341_245	Can-0_E341_246	Can-0_E341_247	Col-0_E342_356	Col-0_E342_357	Col-0_E342_358	Col-0_E342_359	Col-0_E340_121	Col-0_E340_122	Col-0_E340_123	Col-0_E340_124	Col-0_E341_261	Col-0_E341_262	Col-0_E341_263	Col-0_E341_264	Ct-1_E342_298	Ct-1_E342_299	Ct-1_E340_137	Ct-1_E340_138	Ct-1_E340_139	Ct-1_E340_140	Ct-1_E341_221	Ct-1_E341_222	Ct-1_E341_223	Ct-1_E341_224	Edi-0_E342_340	Edi-0_E342_341
C3H6O3	A105001_Lactic acid (2TMS)	390.3	5.95881	5.22326	5.78327	5.72831	5.22202	5.71399	5.96802	6.382	6.09869	6.18298	5.88552	5.1735	5.73829	5.44099	6.15791	5.84427	5.47577	6.14221	5.79915	5.37628	5.19819	6.05663	5.47923	5.9352	5.60624	5.21916	5.03031	5.80634	6.56525	5.08255	5.9406	5.62884	5.25278	5.14594	5.5646	5.58172	5.48811	5.40162	6.29217	6.48298	5.9449	5.16898	6.07442	5.31063	5.50642	6.08862	5.74896
	Artifact derived from BSTFA	447.94	5.90451	6.11337	6.01644	6.02911	6.5762	6.5246	6.49858	6.58394	6.40929	6.35357	6.32813	6.27478	6.23174	5.33057	6.00706	5.88659	6.56584	6.55986	6.55332	6.52639	6.39141	6.31394	6.36667	6.0899	6.01751	5.99439	6.33883	6.83693	6.42368	6.55267	6.40392	6.45305	6.35932	6.24357	6.22576	5.78247	6.16661	6.59549	6.41372	6.42541	6.51576	6.43866	6.40955	6.40904	6.34985	5.99174	6.03435
H6OSi2	Siloxane	459.94	5.74181	6.19772	5.41543	5.78733	6.07203	5.29558	6.26077	5.95963	6.26723	6.20111	5.03906	4.70194	5.55345	5.32417	5.21596	5.61671	6.17648	5.6493	6.35769	6.03696	6.09394	4.9438	5.25	6.24887	6.80034	4.98102	4.61227	6.36157	6.39372	5.75508	6.55397	5.7896	4.68866	6.05474	5.61861	4.86329	5.30265	5.74591	6.35094	6.0182	4.62457	5.56966	6.35578	5.40939	4.24874	5.99947	6.84605
CH5O4P	A119001_Phosphoric acid monomethyl ester (2TMS)	490.31	5.78822	5.97338	5.83587	5.94254	6.3929	6.21738	6.3372	6.38728	6.08252	6.38434	6.19963	5.942	5.32595	5.70447	5.84218	6.00116	6.23174	6.25779	6.75337	6.66542	6.44253	6.17662	6.08807	5.87376	5.79264	5.75087	5.72305	6.78471	5.93229	6.14744	6.32744	6.01919	5.61103	5.73564	5.62287	5.63719	5.6279	5.91572	6.14781	6.17322	6.15493	6.0863	6.25028	5.77121	5.52496	5.92172	6.02038
C5H11NO2	A122001_Valine (2TMS)	523.15	5.66939	5.4421	5.63215	5.80825	6.49369	6.17658	6.22968	6.3481	5.62815	5.86904	5.77568	5.76051	5.74152	5.72689	5.94745	5.72685	5.97831	6.30109	6.3338	5.8778	6.84591	6.38382	6.56791	6.15957	5.65781	5.50045	5.4859	6.37939	5.55075	5.53484	5.35813	5.54574	5.50955	5.38862	5.52958	5.70427	5.6762	6.02926	5.68229	5.90153	5.84619	5.93837	6.25488	5.83543	5.81106	5.71425	5.53399
H6OSi2	Siloxane	536.58	5.15315	4.98892	5.06751	5.16316	5.14331	5.14049	5.20453	5.58153	5.33663	5.33571	5.19765	5.06565	5.18104	4.93034	5.2959	5.23629	5.11252	5.1818	5.2651	5.05264	5.29133	5.16958	5.22656	5.16904	5.03091	5.16863	4.87692	6.66316	5.52639	5.10264	5.18284	5.22025	5.10946	5.16476	5.10332	5.13917	5.17701	5.97765	5.42681	5.30017	5.25725	5.39881	5.35383	5.11093	5.26644	5.06394	4.97562
C4H10O3	A127003_Diethylenglycol (2TMS)	546.5	6.24026	6.30145	6.30125	6.23856	5.86656	6.04847	6.22956	5.9092	6.17551	5.8632	6.23854	6.66201	6.1931	5.65016	6.25057	6.17314	5.90005	6.04235	6.21486	5.80587	6.22536	6.39074	6.2219	6.16882	6.31373	6.22202	6.07049	6.33835	6.22539	6.12377	6.33523	6.02182	6.39368	6.3673	6.69823	6.20519	6.21695	5.96953	6.01266	6.38265	5.97047	6.28525	5.92213	6.38154	6.65443	6.20307	6.36393
C2H7NO	A128002_Ethanolamine (3TMS)	571.03	6.40805	6.25904	6.29258	6.33855	6.51867	6.48745	6.62027	6.30148	6.68223	6.75243	6.70479	6.44055	6.02333	6.59937	6.46032	6.60805	6.52223	6.61021	6.57491	6.3731	6.76198	6.81447	6.68016	6.36636	6.35782	6.20315	6.34411	6.78168	6.42981	6.32825	6.32557	6.40291	6.39377	6.31067	6.43633	6.47618	6.04851	6.55127	6.54891	6.59508	6.62347	6.50136	6.6843	6.46264	6.403	6.47979	6.46615
C3H8O3	A129003_Glycerol (3TMS)	575.14	6.28471	6.0875	6.24516	6.26427	6.00285	6.00679	6.00969	6.04181	6.40075	6.35733	6.33727	6.10754	6.30077	6.12351	6.3566	6.22712	5.99078	6.06013	6.0524	6.02337	6.07041	6.3472	6.07175	6.31771	6.18327	6.09067	6.08268	6.12494	6.15862	5.99816	6.03004	6.27594	6.14536	6.13373	6.35939	6.22196	6.2777	5.97544	6.06529	6.21815	6.04058	6.01187	6.35269	6.15905	6.27733	6.3867	6.27092
H3O4P	A129001_Phosphoric acid (3TMS)	576.08	6.77194	6.80018	6.77872	6.77367	6.78911	6.79442	6.78708	6.78108	6.76306	6.74744	6.72684	6.76869	6.77995	6.78363	6.77935	6.79682	6.7873	6.7896	6.78507	6.80218	6.81902	6.75515	6.76595	6.75862	6.78088	6.81025	6.81026	6.86142	6.76609	6.79462	6.78084	6.79991	6.79536	6.77787	6.73705	6.79398	6.79013	6.77239	6.772	6.76486	6.78828	6.83485	6.74889	6.78961	6.73224	6.7725	6.76963
C6H13NO2	A129002_Leucine (2TMS)	592.62	4.79373	4.63919	4.84019	5.14507	6.12787	5.83483	5.82835	6.27267	5.05318	5.19875	4.92047	5.09532	5.18798	5.3039	5.36097	5.14393	5.55906	6.07656	5.9697	5.51239	6.39525	6.08246	6.09728	5.69691	5.13347	4.93665	5.00145	5.84078	5.1503	5.24637	5.04293	5.14984	5.18587	4.99671	5.1076	5.08944	5.06474	5.38807	5.40121	5.70759	5.60604	5.69865	5.66329	5.54681	5.18241	5.29852	5.11727
C2H5NO2	A133001_Glycine (3TMS)	604.23	5.11114	4.73774	4.59805	5.46974	5.74914	5.81519	5.98148	6.20834	5.43026	5.77126	5.67784	5.78962	4.82459	6.54277	5.88999	5.56088	5.87131	6.23727	6.19117	5.66437	6.34202	6.32238	6.45444	5.67268	5.57059	4.95007	5.00478	6.10981	5.87869	5.78516	5.97379	5.58466	5.1145	4.54743	5.01942	5.15079	4.37698	5.7905	5.60129	5.77196	5.31062	4.92292	5.36092	4.98887	5.12325	4.89662	5.1449
H6OSi2	Siloxane	611.2	4.9519	6.01795	5.10026	5.78682	6.56019	5.43077	6.34514	6.2069	5.12943	5.98744	4.30391	3.8152	4.46816	4.57089	4.90155	5.54343	6.691	5.73437	6.60083	6.35827	5.12653	4.30215	4.42697	6.21442	6.70936	4.34604	4.04511	5.07845	6.74625	5.72598	6.72875	5.11902	3.6696	5.52984	5.38769	4.07541	4.95329	4.83987	6.8111	6.73576	4.19268	4.50218	6.09894	4.35216	3.97723	5.67334	6.79689
C3H6O4	A135003_Glyceric acid (3TMS)	625.4	3.70354	3.74875	3.70839	4.45375	5.07882	6.27201	5.12432	6.20057	2.8641	3.30858	4.09062	5.60272	4.60725	3.82074	4.57198	3.6228	4.79496	4.10898	6.16989	6.39455	5.43897	4.06587	6.16117	3.51596	6.02361	4.88998	3.59043	6.06523	3.58938	5.70984	4.9584	4.91983	5.33027	3.83355	3.8653	4.36549	3.62706	5.17962	3.49737	4.36085	3.3236	2.61328	2.83898	3.89578	3.62927	3.71799	3.7667
C6H6O2	Resorcinol (2TMS)	631.61	5.77977	5.67046	5.70868	5.74425	6.33091	6.40569	6.4492	6.3798	6.35875	6.34624	5.69451	5.37231	5.62509	5.47334	5.74898	5.71666	6.44971	6.45978	6.48905	6.23183	6.489	6.22623	5.96961	5.62355	5.26601	5.70939	5.08092	6.77146	6.22393	6.35159	6.19772	5.96553	5.55963	5.08868	5.15884	5.72983	5.67688	6.39667	6.16612	6.3003	6.02986	6.28528	6.33036	5.57952	5.31071	5.69576	5.12566
C3H7NO3	A138001_Serine (3TMS)	651.07	5.25664	4.93818	5.03617	5.668	6.2639	6.00759	6.09264	6.21735	5.5466	5.89071	5.43369	5.2303	5.14547	6.04751	5.86757	5.43793	6.02295	6.18164	6.3963	5.72021	6.757	6.50644	6.38718	5.33855	5.12335	4.88568	4.57875	6.46088	5.26681	5.61413	5.34124	5.02429	4.29849	4.77331	4.80015	4.96556	5.01243	5.80297	5.94002	5.63198	5.46187	6.41464	6.8213	6.21461	5.89348	6.23628	5.86347
C4H6N2O2	A138005_Alanine, 3-cyano- (2TMS)	659.38	6.18021	4.8775	4.65557	5.36389	5.97292	5.95284	5.32168	4.99151	4.98116	5.84725	5.19454	5.29244	4.51791	5.91541	5.42018	5.37863	5.25914	5.0101	5.38788	4.55236	6.32334	5.89312	5.98629	4.96393	4.84798	3.47209	3.99331	5.93206	4.74614	5.27144	4.99682	4.32798	4.56596	3.47351	4.20815	4.95687	3.47538	5.72286	5.69478	5.00671	5.10462	5.43732	4.95283	4.33912	4.32934	3.47443	4.44895
C4H9NO2	GABA (2TMS)	667.97	5.36732	5.4993	5.37199	5.55844	5.13206	5.23035	5.35369	5.37245	5.16571	5.40482	5.49186	5.46073	5.69835	6.38111	6.08078	6.29082	6.23983	6.5439	6.4433	6.17232	6.81997	6.86677	6.79553	5.57623	5.49425	5.31859	5.25566	5.57755	4.99223	5.0794	4.85308	5.29608	5.33685	5.73239	5.40566	5.29402	5.23216	5.42029	5.3532	5.29094	5.43423	5.23775	5.47474	5.72961	5.55074	5.46546	5.55033
C4H9NO3	A140001_Threonine (3TMS)	674.87	4.89637	4.52873	4.8468	5.53107	6.24941	6.16245	6.01836	6.09004	5.22883	5.48296	5.1555	5.2406	5.05761	5.88043	5.70495	4.95638	5.79829	5.82167	6.10991	5.47034	6.89527	6.26229	6.63332	5.05346	4.98869	4.53993	4.32815	6.0979	4.87139	5.34512	4.81974	4.74881	4.54751	4.27566	4.33952	5.00999	4.94249	5.76907	5.24081	5.40148	5.51751	5.7745	6.11276	5.56818	5.31045	5.22646	4.96358
C5H8O4	Methylsuccinic acid (2TMS)	682.65	5.39994	5.32709	5.4255	5.66867	5.39513	5.33828	5.34008	5.51441	5.49927	5.83914	5.72735	5.51778	5.35996	5.46058	5.40186	5.55903	5.50604	5.68388	5.4732	5.38254	5.74164	5.46089	5.80073	5.60863	5.59794	5.53928	5.40105	6.76655	5.27301	5.24667	5.4087	5.21255	5.14623	5.52363	5.26864	5.4756	5.47096	5.74952	5.60145	5.66115	5.4408	5.91082	5.91011	5.62409	5.68488	5.42192	5.73998
C4H7NO4	A144003_Aspartic acid (2TMS)	701.83	5.22914	5.02241	5.50338	5.14765	6.06379	5.74459	5.64155	5.60907	5.78636	5.94076	5.20755	5.45738	4.29767	5.75065	5.09688	5.59446	5.67357	5.41412	5.94889	5.96384	5.90969	5.96152	5.86259	5.1599	5.87871	5.24244	5.37881	6.28062	5.47791	5.66215	5.5849	5.5155	5.43175	4.23971	4.68207	5.19634	4.73456	6.22993	6.48112	6.10405	6.34639	5.42615	5.29747	5.00785	4.44726	5.38538	5.55534
C3H7NO2	A144001_Alanine, beta- (3TMS)	706.05	5.04315	4.88751	4.94097	5.09137	5.79371	5.72972	5.94238	5.27271	5.18522	5.84237	5.10497	5.06565	4.05497	6.30974	5.51248	5.53887	5.7095	5.2675	5.92264	5.22406	5.78671	6.17803	5.99451	4.84772	5.23027	4.9066	4.80849	5.83897	4.82475	5.28837	5.16512	4.75397	4.7819	4.05524	4.05542	5.35447	4.05877	5.98315	6.0963	5.86652	6.09473	4.89775	5.01483	4.72718	4.05578	4.96607	4.79723
C4H8O4	D-(-)-Erythrose, tris(trimethylsilyl) ether, methyloxime (syn)?	715.49	4.79981	4.31283	4.78744	4.86612	4.92716	5.21059	5.80921	5.43009	5.12757	5.86465	5.75604	5.12929	5.33557	5.70335	4.80668	5.67087	5.26316	5.99503	6.14781	5.65248	5.76941	5.34399	6.16126	4.62216	4.2697	3.95192	3.78479	4.98751	4.40715	4.14341	4.67631	4.39072	4.1603	4.37069	4.51873	4.60655	4.62979	5.01282	5.09406	5.18126	5.01513	4.93571	5.78856	5.37683	5.08143	5.82486	5.36853
	A145015	733.29	6.22374	6.21774	6.40126	6.15534	6.3073	6.63543	6.60774	6.26289	6.38416	6.47263	6.1575	5.69088	5.99075	6.18053	6.18453	6.3383	6.50657	6.70133	6.57795	6.26811	6.57991	6.51329	6.21553	6.26994	5.68627	6.1956	5.59495	6.8275	6.0458	6.32652	5.97117	6.09265	5.54736	4.96368	5.13979	6.23316	5.8001	6.45744	6.21232	6.54758	6.25692	6.15075	6.2935	5.7236	5.28708	6.52645	5.43286
H6OSi2	Siloxane	757.23	4.50764	5.77457	4.77811	5.65548	6.55362	5.27515	6.17621	6.08095	4.49516	5.92687	3.92732	3.58967	3.71121	4.34759	4.66701	5.31951	6.67086	5.57571	6.47558	6.25536	4.57852	4.00767	3.70012	6.01007	6.58876	3.76984	3.58162	4.45108	6.71521	5.46967	6.64725	4.72835	3.32172	5.29084	5.23664	3.22396	4.57259	4.49725	6.8479	6.72146	4.02904	3.99404	5.96089	3.53416	3.84467	5.40079	6.61473
C4H6O5	A149001_Malic acid (3TMS)	759.01	5.19349	5.14309	5.22041	5.72759	6.10967	6.00625	5.96514	6.15635	5.8965	5.96637	5.83917	5.94771	5.46809	5.92899	5.82132	5.61575	6.04621	5.85537	6.36985	6.22583	6.4602	6.16017	6.17925	5.56924	6.23247	5.48936	5.42647	6.79249	6.18541	6.33896	6.50741	5.75464	5.7167	4.77079	5.2554	5.49065	5.26272	6.41221	6.04268	6.03439	5.70081	4.97383	5.12727	4.81932	4.69042	5.08738	5.35669
C5H7NO3	A153002_Pyroglutamic acid (2TMS)	787.13	5.35914	4.8331	5.08669	5.34896	5.93163	6.18469	6.24587	6.16087	5.76193	6.07756	5.29828	5.35365	5.31051	6.57648	6.20726	5.48336	6.1422	6.29643	6.50932	5.88533	6.77496	6.80174	6.49644	5.07149	5.14205	4.825	4.61771	6.5544	5.24323	5.77918	5.57493	4.779	4.15328	2.7146	3.42931	4.83811	4.457	6.04917	5.80945	5.72708	5.56565	5.21334	5.01545	3.72778	3.21179	5.23937	4.41988
C4H8O5	A154001_Erythronic acid (4TMS)	811.71	5.53592	5.62123	5.64946	5.78099	5.84606	6.14156	6.19764	6.2692	5.81513	6.01815	6.00857	6.09741	5.60603	6.21359	5.86791	5.80039	6.11539	6.41014	6.54519	6.08071	6.68717	6.61057	6.42902	5.61201	5.81118	5.5847	5.51571	6.3016	5.79982	5.84084	5.92059	5.64476	5.62609	5.47063	5.65891	5.67727	5.5146	5.89853	5.71261	5.72729	5.51138	5.55571	5.78433	5.48161	5.52625	5.55486	5.75135
H6OSi2	Siloxane	818.25	5.95912	6.40402	6.11838	6.3824	5.9924	5.98341	6.53167	6.41492	6.06936	6.90244	6.31421	6.18784	5.78244	6.36871	6.18002	6.25586	6.03465	6.07838	6.59562	6.29522	6.21441	5.99345	6.24287	6.21828	6.71951	6.1215	6.11258	5.66286	5.93218	5.8351	6.53211	6.19883	5.73439	6.20058	6.1267	6.04579	6.06367	5.24023	6.049	6.35012	5.75026	5.74417	6.80312	5.84066	6.10457	6.05429	6.62817
C4H8O5	A156001_Threonic acid (4TMS)	822.47	5.36166	4.8598	5.66112	5.42289	5.42489	5.38064	5.97343	5.67533	5.35282	5.6411	5.04356	5.66146	5.81178	6.41292	6.14354	6.0586	6.45587	6.78285	6.61575	6.12307	6.62128	6.70466	6.81248	5.88696	5.75758	5.53346	5.45678	6.31871	5.89236	5.73916	5.51259	5.38474	5.50514	4.72448	5.48613	5.81321	4.45774	5.96284	6.13828	5.67815	6.17731	4.53382	5.40392	5.51375	5.04194	5.43297	5.07807
C5H6O5	A158004_Glutaric acid, 2-oxo- (1MEOX) (2TMS) MP	827.76	5.1507	4.6498	4.62493	5.21214	5.20351	5.34486	5.39499	5.81841	5.56216	5.34195	5.33285	5.43381	4.78857	5.27107	5.03625	4.93868	5.37654	5.69509	5.73325	5.24699	6.22572	5.93511	5.77146	5.42503	5.29629	4.92678	4.6131	6.18094	5.84837	5.56848	6.17427	5.20618	5.09911	4.24277	4.55151	4.57961	4.1852	5.64318	5.00298	5.06781	4.78396	4.63019	4.66566	4.47511	4.1958	4.77178	4.47014
	A159003	842.19	5.43406	4.9886	5.30728	5.4368	5.62383	5.74708	5.72321	5.5972	5.72997	5.97984	5.75244	5.46346	5.61132	6.67328	6.16035	6.30601	6.54828	6.82367	6.75907	6.26658	6.66433	6.75187	6.21663	5.15673	4.91471	5.14537	5.01996	6.21191	5.3287	5.12178	5.13486	5.08384	5.42364	5.12255	5.3322	5.45424	5.11783	5.84793	5.74968	5.70802	5.70497	6.0378	6.16144	5.85052	5.59575	5.8582	5.60984
C6H10O5	A161003_Glutaric acid, 3-hydroxy-3-methyl- (3TMS)	849.66	4.70847	4.38076	2.88415	6.16043	5.92755	6.35546	6.27499	5.74364	5.31404	5.47959	5.83019	6.46741	5.15471	5.93865	5.84214	4.49589	6.16717	6.48766	6.06524	5.19018	6.88927	5.829	6.54612	5.63585	5.66466	5.47834	5.67407	6.68673	6.3652	5.91924	6.29854	5.60463	6.54416	6.12495	6.41703	5.91156	5.36519	6.32544	4.4281	3.78812	3.81862	6.54235	6.66558	6.3797	6.27966	5.60473	6.1035
C5H9NO4	A163001_Glutamic acid (3TMS)	862	5.46858	4.83664	5.45703	5.62367	5.82666	5.9948	6.14157	5.96164	6.07417	6.23531	4.13788	3.74583	5.23969	6.2188	5.77266	5.27555	5.9509	6.14806	6.34099	5.71398	6.89776	6.803	6.10292	5.54081	3.78206	4.80688	3.0169	6.48458	4.33506	5.16395	5.00502	4.61411	4.15771	4.11715	3.87021	4.75286	4.10628	6.03074	5.53775	5.52636	5.58653	5.06419	5.27384	4.32102	4.02554	5.58594	3.89828
C9H11NO2	A164001_Phenylalanine (2TMS)	868.5	2.5934	2.05255	2.72045	3.38542	4.33465	4.12537	4.30881	4.50265	3.43043	3.7631	2.06903	2.05029	3.21036	4.31639	3.87493	2.7395	4.00395	4.60097	4.63535	3.88481	5.10924	4.43133	4.07916	4.08281	2.06956	2.03708	2.05903	4.95172	2.73926	2.80342	2.69369	3.0057	2.07086	2.05729	2.06857	2.03037	2.06455	3.88296	3.29058	3.93363	3.46517	3.88793	4.63773	2.05456	2.05363	4.00569	2.06289
	Arabinonic acid ß-lactone (3TMS)	876.61	5.59526	5.67219	5.64121	5.76669	6.04884	5.88628	6.08589	6.01011	5.87811	6.30166	6.0695	6.23422	5.5181	6.15073	5.95265	5.98239	6.04317	6.23593	6.40898	6.06249	6.56881	6.76955	6.65456	5.70823	5.41719	5.62367	5.74836	6.43849	5.86402	5.808	5.86007	5.80665	6.02274	5.81444	6.04391	5.79605	5.742	6.19724	6.06666	6.03596	6.45554	5.83123	5.87356	5.76502	5.66955	5.89695	5.75059
H6OSi2	Siloxane	889.97	4.55247	5.71557	4.74764	5.62614	6.55433	5.32287	6.14432	6.08025	4.51476	5.9764	4.13763	4.03974	4.08544	4.64085	4.69622	5.29168	6.67291	5.60957	6.40256	6.16318	4.80353	4.31487	4.2094	5.97298	6.44549	3.95103	3.73387	4.65228	6.66355	5.41148	6.54583	4.75283	3.81456	5.33619	5.23772	3.62063	4.54035	4.57267	6.75111	6.61923	4.25877	4.22279	6.02879	4.01154	4.14093	5.40781	6.55146
C5H10O5	A165001_Xylose (1MEOX) (4TMS) MP	914.66	4.89861	4.65913	4.65401	4.89458	5.33502	5.26442	5.30983	5.22636	5.50033	5.86349	5.82046	5.21645	5.01689	5.54954	5.01223	4.95526	5.45299	5.46412	5.62685	5.25392	6.22912	5.98998	5.95818	5.05966	4.76231	4.80474	4.69952	6.65479	5.30963	5.06603	5.07241	5.51484	5.0085	4.9096	4.91723	4.90298	4.82495	5.31887	5.17462	5.00783	5.18014	5.62497	4.99968	4.66964	4.57069	5.05661	4.90127
	A171005	928.04	3.0996	3.11245	2.88159	3.55615	4.28464	4.16427	4.02246	4.5386	3.89803	4.44828	4.63818	3.36577	2.79482	3.56978	3.20701	3.60133	4.38315	4.85063	5.05037	4.52177	4.06589	4.16768	4.05436	3.20634	2.79515	3.30241	3.42146	5.30193	3.66858	4.16072	4.61417	4.53386	3.11021	3.3826	2.84612	3.15085	3.31724	4.77481	4.68585	4.86667	5.0197	5.16134	4.27814	3.08746	3.22034	2.95299	3.14049
C5H12O5	A171012_Arabitol (5TMS)	931.95	6.01057	6.04138	5.95551	5.9329	5.78736	5.91285	6.18755	5.83836	6.24376	6.52191	6.60261	6.30603	5.85438	6.52761	6.0673	6.24947	5.91336	6.09442	6.19105	5.9673	6.40553	6.76702	6.4307	6.00971	5.84479	5.65351	5.73408	5.86238	5.77824	5.65231	5.89005	5.72926	5.88214	6.22102	6.02883	5.91185	5.64512	6.03794	6.07439	6.18083	6.24021	6.05139	6.17798	5.97384	6.01255	5.90564	5.91613
H6OSi2	Siloxane	939.64	5.64232	6.39632	5.79099	6.08994	5.99624	5.7599	6.53471	6.25924	5.78295	6.86041	5.90936	5.7319	5.57914	6.16487	5.88849	6.00286	6.11592	6.01063	6.65514	6.22663	6.07	5.77312	5.84289	6.24786	6.73166	5.7767	5.74818	5.4776	6.03027	5.77007	6.56824	6.17631	5.55012	6.00467	5.94117	5.70825	5.81022	4.90969	6.16182	6.35867	5.50051	5.45244	6.81428	5.61389	5.77065	5.87405	6.67403
	A174001	965.39	5.99532	5.61487	5.94744	6.00527	6.1604	6.10886	6.17003	5.96332	6.37408	6.54062	6.42461	6.14482	5.77082	6.70151	6.32866	6.62696	6.56163	6.83636	6.60616	6.35666	6.72477	6.8134	6.64322	5.69047	5.63461	5.57269	5.4991	6.1392	5.99731	5.3476	5.7173	5.56374	5.97689	5.61027	5.66025	6.06519	5.65589	6.23717	6.3366	6.28337	6.32079	6.13091	6.3579	6.10982	5.92046	6.14938	6.06986
C3H9O6P	A177002_Glycerol-3-phosphate (4TMS)	974.82	5.14583	4.6173	4.728	4.96909	5.21773	5.42322	5.71411	5.55034	5.4563	5.50926	5.22144	4.91059	4.82882	5.97165	5.28579	5.29998	5.357	5.85578	5.58836	5.26881	6.39899	5.93144	5.67131	5.00393	4.88518	4.64252	4.57227	5.82582	5.68681	4.85677	5.3404	5.08622	5.11345	4.44459	4.51628	5.06578	4.38918	5.60257	5.713	5.70131	5.4635	5.30697	5.45005	5.13295	5.10259	5.26627	5.02845
C5H10O6	A177001_Ribonic acid (5TMS)	982.47	5.45406	5.21918	5.30966	5.90341	6.09082	6.28018	6.29473	6.10681	5.82968	6.13397	6.04759	6.20055	5.51935	6.11829	6.0232	5.81094	6.15243	6.40146	6.30881	5.87178	6.69606	6.42629	6.65415	5.42112	5.50559	5.50516	5.54679	6.27171	5.7483	5.71622	5.6922	5.45527	5.63239	5.17209	5.58033	5.64552	5.39676	5.85485	5.71058	5.44608	5.61815	5.34055	5.49609	5.30611	5.13688	5.42405	5.35313
	A178003	987.07	4.95369	5.39139	4.70238	6.00885	5.93421	5.78995	5.73097	5.82424	5.82204	6.10311	6.82325	6.27176	4.65924	5.83841	5.48877	6.073	6.12943	6.2815	6.24249	5.838	6.43712	6.22068	6.17528	5.15798	4.40683	5.07777	5.24463	6.53544	5.77263	5.82717	6.01948	5.32675	4.7398	5.02727	4.67563	5.40553	5.76609	6.04415	5.72717	5.64305	5.64586	5.73601	5.48721	4.52302	4.79738	5.16883	5.57106
C2H8NO4P	A177014_Ethanolaminephosphate (4TMS)	988.19	5.52528	4.55654	4.6618	5.3235	5.81519	5.8844	5.84594	4.12291	5.33253	6.07558	5.36861	4.61797	4.05294	6.89533	5.93968	6.18518	5.83459	5.55837	5.78833	4.84308	5.92278	6.6015	5.94797	5.42841	4.59961	4.78301	3.71507	5.48505	5.04793	4.57634	4.38218	4.23394	4.49077	3.33199	4.00334	5.31472	3.63019	5.8018	5.79927	5.39751	5.85187	5.35377	6.06736	4.53236	3.70499	5.76409	5.08399
	A179001_Arabinonic acid (5TMS)	992.94	4.09719	3.68993	3.82922	4.06111	4.17699	4.01906	3.92607	3.97206	4.24609	4.57743	4.45672	4.13483	3.31235	4.20378	3.77491	4.35857	3.76304	4.09349	4.28471	3.6336	3.98237	4.27974	4.80509	4.4974	4.56763	4.80971	3.80741	4.70525	3.6922	3.52869	3.41414	5.50869	4.68158	4.48054	4.64986	3.86971	4.18978	4.35029	4.6997	4.5113	4.48876	4.63411	4.89768	4.6764	4.44107	4.43432	4.29581
H6OSi2	Siloxane	1005.53	4.55643	5.78824	4.78841	5.66919	6.53257	5.25777	6.11366	6.10489	4.36646	5.9465	4.17704	4.14174	3.85015	4.51288	4.64777	5.33955	6.64698	5.55328	6.44774	6.20519	4.55378	4.24419	4.14083	6.06701	6.56781	3.99941	3.72397	4.54327	6.70132	5.42821	6.63016	4.66331	3.78646	5.35537	5.43589	3.51799	4.56543	4.39564	6.8125	6.64738	4.30994	3.9621	5.97379	3.4941	4.13097	5.41041	6.5735
C6H8O7	A182004_Citric acid (4TMS)	1014.92	5.03044	5.11977	4.74783	5.72284	5.91223	5.91945	6.05724	5.88197	5.50933	5.5938	5.59455	5.94055	5.37129	6.27949	5.94226	5.65657	5.76314	5.6928	6.40074	5.58088	6.1019	6.47489	5.97483	5.37372	5.70266	5.45737	5.82042	6.6196	5.71111	5.6423	5.80468	5.10968	5.05608	4.13629	4.97991	5.45811	5.10388	6.1013	6.25256	5.53213	5.5804	4.818	4.63492	4.35524	4.37519	4.45006	4.72596
	A181001	1022.53	5.73889	5.89642	5.53231	5.96966	5.86355	5.91188	6.06001	5.7734	5.9882	6.21363	6.16492	6.01812	5.38724	6.43326	6.28551	5.97452	5.92175	6.25005	6.15236	5.78085	6.34782	6.36552	6.40862	5.69398	5.454	5.50162	5.56086	6.19581	5.80482	5.48653	5.67749	5.6322	5.83537	5.62457	5.79718	5.60203	5.36925	5.90911	5.80809	5.8131	5.91158	5.9145	6.08709	5.79091	5.65249	5.89583	5.96126
	Talofuranose (5TMS)	1033.59	6.03058	5.9294	5.99426	6.11216	5.97006	6.08386	6.22824	5.98868	6.11634	6.34636	6.6252	6.24557	5.49103	6.46401	6.25712	6.34967	6.07397	6.15901	6.36367	6.04893	6.48012	6.51629	6.56948	6.18992	6.05317	5.76436	5.85015	6.4907	5.8369	5.79643	5.91032	5.82201	6.10773	6.13344	6.26625	5.90485	5.50719	5.88442	6.00426	5.95373	5.93293	5.7044	5.93965	6.01539	5.78728	6.16443	6.25286
C10H8N2	A188025_Indole-3-acetonitrile (1TMS)	1047.78	4.95621	5.12738	4.94833	5.35774	5.61803	5.59434	5.45012	5.69626	5.13642	5.38615	5.56592	5.39299	4.98254	5.39395	5.26217	5.11335	5.36723	5.70941	5.66484	5.54714	5.56387	5.47954	5.67782	5.52397	5.50458	5.40878	5.01607	6.56984	5.64467	5.57719	5.5253	5.39383	5.42708	5.01297	5.29797	5.20507	4.40006	5.62051	5.67069	5.35433	5.4518	5.06683	4.98968	4.66579	4.78224	5.70503	5.48424
H6OSi2	Siloxane	1049.34	5.30743	6.35335	5.51285	6.01272	6.11157	5.71229	6.47185	6.18604	5.74578	6.82425	5.5638	5.48889	5.15412	6.00709	5.6296	5.8042	6.22738	6.00183	6.64231	6.21267	5.88377	5.52224	5.51132	6.24956	6.78301	5.51027	5.45234	5.47336	6.15675	5.73734	6.64048	6.12227	5.30274	5.93651	5.92361	5.33181	5.56488	4.94665	6.25818	6.48963	5.39694	5.24557	6.86023	5.3732	5.45855	5.79361	6.69911
C6H12O6	A187002_Fructose (1MEOX) (5TMS) MP	1059.46	5.58034	5.65887	5.90344	6.41397	5.96021	5.86934	6.04061	6.42747	6.20337	6.35178	6.76068	6.50965	5.25704	6.0892	5.95909	6.29921	6.17867	6.63512	6.52323	6.05813	6.51794	6.3295	6.66849	5.48635	5.87183	5.67531	5.81375	6.59646	6.50105	5.99324	6.63887	5.24867	5.69689	4.94043	5.21355	6.21674	5.97059	6.42211	6.34188	6.20097	6.39082	6.10158	5.81504	5.01965	5.04053	5.30069	5.6878
C6H12O6	A188004_Fructose (1MEOX) (5TMS) BP	1065.82	5.42096	5.51582	5.76581	6.33086	5.83577	5.73131	5.899	6.38132	6.08088	6.24896	6.78136	6.51961	5.07188	5.94273	5.85645	6.18966	6.07035	6.64251	6.47656	5.94451	6.36302	6.14814	6.68315	5.30928	5.78212	5.5273	5.77255	6.55691	6.54017	5.91032	6.68064	5.03581	5.56769	4.67907	4.99613	6.11105	5.88844	6.44969	6.30257	6.14206	6.33555	6.02981	5.65082	4.48357	4.64311	4.89608	5.50683
C7H14O6	A188006_Glucopyranoside, 1-O-methyl-, alpha- (4TMS)	1072.76	4.89557	4.94839	5.00395	5.64977	6.73915	6.30399	6.43747	6.50838	6.085	6.35544	6.29362	6.14805	5.71104	5.87058	6.23938	6.13091	6.18784	5.91315	6.41198	6.68808	5.91336	6.0216	6.2349	5.64795	5.69965	5.99148	5.13824	6.88104	5.97761	6.28197	5.99052	6.0916	5.96789	6.25754	6.18789	5.40304	5.09967	5.9618	5.91149	5.75177	5.81978	5.94326	5.8252	5.50646	5.08066	5.6652	5.81127
C6H12O6	A189002_Glucose (1MEOX) (5TMS) MP	1077.3	6.6946	6.72775	6.73202	6.76565	6.66071	6.71945	6.70104	6.71634	6.78269	6.76303	6.72841	6.73418	6.7661	6.76731	6.77565	6.77125	6.70471	6.70642	6.69856	6.7424	6.7682	6.76479	6.72025	6.63996	6.77882	6.75001	6.79623	6.78329	6.7179	6.74845	6.72419	6.54921	6.62182	6.50334	6.50626	6.78042	6.74366	6.71678	6.73213	6.65511	6.68673	6.69325	6.57746	6.01214	5.86936	6.24126	6.55488
	A192013	1082.83	4.82394	4.89604	5.16964	5.27266	5.67467	5.90157	5.92552	6.23919	5.22166	5.53046	5.43721	5.44642	4.90583	4.99097	5.13928	5.34597	6.33256	6.58955	6.45409	5.67655	6.17079	5.26527	6.17075	5.08493	5.0555	5.02928	4.66934	5.00042	5.23644	4.74047	5.38315	4.63258	4.44671	3.83781	4.48445	4.95346	4.97261	5.27005	5.04149	4.95547	4.76575	4.64758	4.42573	3.27305	3.39392	4.66313	4.82831
C6H12O6	A191001_Glucose (1MEOX) (5TMS) BP	1089.63	5.59765	5.67108	5.69929	6.28312	5.834	6.01235	5.92694	6.52885	6.45775	6.60055	6.78063	6.58278	5.78824	6.32159	6.30574	6.1761	6.48882	6.59417	6.60121	6.23504	6.86426	6.6081	6.83339	5.54464	6.02722	5.71137	5.9083	6.56839	6.40517	6.02159	6.49264	5.36422	5.54274	5.30696	5.31377	5.93074	5.76456	6.46544	6.06151	5.72556	5.85197	5.69254	5.50891	4.56531	4.51635	4.82973	5.35422
H6OSi2	Siloxane	1108.97	4.54009	5.73548	4.69004	5.66432	6.53183	5.17094	6.07672	6.027	4.16297	5.92765	3.94834	3.89006	3.87665	4.44768	4.61084	5.35766	6.64455	5.52115	6.42843	6.15407	4.41898	3.98652	3.85612	6.07092	6.46875	3.9921	3.79313	4.32754	6.64176	5.34642	6.63561	4.6191	3.70269	5.38345	5.42994	3.44678	4.6039	4.36455	6.7895	6.63355	4.13367	3.89839	5.91417	3.67568	4.14972	5.48602	6.58842
	A196015	1111.88	5.07763	4.944	5.13798	5.71468	5.19547	5.41297	5.48879	6.06667	5.96885	6.14485	6.19375	5.85001	5.13547	5.72924	5.71139	5.52067	5.84924	6.20702	6.18485	5.63473	6.88486	6.26212	6.60923	5.16328	5.28802	5.22981	5.1944	5.68533	5.57095	5.10547	5.83479	4.88067	5.05306	4.62363	4.89698	5.38006	5.17265	5.53517	5.29369	5.0925	5.24964	4.99297	5.06843	4.60143	4.63464	5.11039	4.92977
C6H12O7	A19900_Galactonic acid (6TMS)	1139.85	5.8532	5.59673	5.7374	6.0289	6.0265	6.20547	6.18965	5.98234	6.26621	6.37909	6.22474	6.05704	5.59894	6.45243	6.21978	6.22836	6.18507	6.53587	6.35628	5.91101	6.72549	6.60055	6.43732	5.98916	5.71361	5.82307	5.85612	6.35781	6.10628	5.60441	5.9476	5.8521	6.02309	5.69621	5.89875	5.87689	5.40361	6.05913	6.08189	6.02522	6.06731	5.976	6.00099	5.70124	5.68843	6.15935	5.99402
H6OSi2	Siloxane	1149.35	5.15055	6.34082	5.31265	5.87352	6.14974	5.7299	6.4464	6.18936	5.70908	6.866	5.34262	5.22341	4.97227	5.78768	5.34419	5.62649	6.33628	5.99988	6.65215	6.16442	5.88083	5.3229	5.25184	6.1954	6.68542	5.25334	5.20362	5.20246	6.2742	5.70756	6.68837	6.1662	5.1313	5.87084	5.8766	4.98062	5.29638	4.8293	6.43577	6.48789	5.13893	5.25378	6.89997	5.25115	5.27564	5.76862	6.7174
C16H32O2	A205001_Hexadecanoic acid (1TMS)	1149.82	6.50828	6.48779	6.53753	6.53076	6.46727	6.63713	6.55668	6.27854	6.62896	6.66167	6.72174	6.70559	6.38307	6.12843	6.55108	6.48725	6.46801	6.62291	6.50487	6.17088	6.75964	6.75893	6.74982	6.56333	6.50126	6.45423	6.39319	6.82044	6.47309	6.53679	6.46451	6.69054	6.65756	6.62508	6.71864	6.47585	6.38163	6.4219	6.52363	6.65794	6.27557	6.70217	6.64497	6.72821	6.56985	6.5277	6.53179
C6H12O7	A200001_Gluconic acid (6TMS)	1157.91	4.72107	4.25062	4.62804	4.71507	4.91417	4.87516	4.90943	4.70479	5.84584	6.31931	5.45218	5.10512	3.92357	4.82622	4.58247	4.7544	4.71562	5.22388	5.19345	4.74251	5.33389	5.40527	6.48304	4.49726	4.45508	4.78848	4.40012	5.23312	4.56649	4.30629	4.37573	6.55574	4.89056	4.30483	5.17877	4.93849	4.28418	5.31145	5.20224	5.39582	5.66687	5.04032	5.09222	4.70752	4.66041	5.85882	5.47441
C8H15NO6	A207012_Glucosamine, N-acetyl- (1MEOX) (4TMS)	1193.85	4.36489	4.36341	4.36435	5.5232	5.36474	5.24475	5.45091	5.31145	4.95526	5.34803	5.35414	5.46737	4.87507	5.31583	5.24608	5.3077	5.56819	6.18563	5.45649	5.09976	5.58575	5.42849	5.791	5.39242	5.13344	5.15085	5.04286	6.17689	5.7392	5.36588	5.45914	6.26645	6.22949	5.64283	5.82481	5.56688	5.39418	5.47954	5.34928	5.40345	5.68948	6.10448	6.62753	5.91675	5.53776	6.08122	6.11199
C6H12O6	A209002_Inositol, myo- (6TMS)	1201	5.49544	5.40439	5.35943	6.3089	6.45328	6.58551	6.6007	6.48566	6.13827	6.34532	6.4402	6.5316	5.90384	6.55073	6.45447	6.30488	6.60829	6.70102	6.64266	6.48617	6.77681	6.69429	6.75614	6.23076	6.41546	6.4372	6.53657	6.62487	6.60832	6.26822	6.65964	6.2188	6.40067	5.90204	6.38193	6.49273	6.16043	6.52064	6.35413	6.11117	6.11599	5.88434	5.82258	5.28547	5.31193	5.75898	6.07506
	A212001	1220.71	6.06652	5.57449	5.96271	6.04272	6.21761	6.35313	6.4586	6.13043	6.3923	6.50683	6.28987	6.22279	5.18997	6.23875	5.92592	6.21001	6.17395	6.40436	6.32275	5.80113	6.54247	6.47019	6.44641	5.8762	5.60583	5.72717	5.74976	6.53442	6.10152	5.71879	6.06254	5.94967	6.02097	5.42609	5.88562	5.8748	5.52619	6.2292	6.2542	6.16129	6.26926	6.15637	6.31575	5.92551	5.27397	6.22322	6.0058
C20H40O2	Hexadecanoic acid, butyl ester	1233.69	5.6029	5.82678	5.39076	5.75485	6.47912	5.96277	6.1624	6.1181	6.17836	5.96995	5.95357	5.89712	5.43049	5.36766	5.44744	5.7102	6.59695	6.12181	6.35339	6.04271	6.31987	5.75342	6.12283	5.88171	6.16634	5.37479	5.05604	6.04021	6.4781	5.84503	6.23382	5.65174	5.29947	5.97619	5.92771	5.14825	5.39284	5.73169	6.61213	6.49163	5.29704	5.97872	6.02116	5.29734	5.63337	5.66913	6.20978
H6OSi2	Siloxane	1241.95	4.95324	6.12603	5.09005	5.74159	6.15064	5.57709	6.38238	6.11215	5.55089	6.70412	5.17143	5.16424	4.64762	5.646	5.1552	5.56397	6.19983	5.96108	6.5388	6.03168	5.73824	5.22383	5.21382	6.05189	6.50771	4.88036	5.00706	5.24159	6.20417	5.54063	6.58994	5.92414	4.86772	5.62792	5.7199	4.70141	5.02611	4.97389	6.38276	6.36773	5.04405	5.07126	6.69526	4.98415	5.00862	5.60563	6.59543
C18H32O2	A221003_Octadecadienoic acid, 9,12-(Z,Z)- (1TMS)	1254.85	5.35598	5.55025	5.30281	5.46323	5.55935	5.69281	5.93351	5.94236	5.42858	5.92215	5.78212	5.61515	5.14642	5.52415	5.46475	5.63439	5.55953	5.64079	6.31503	6.05899	5.7214	5.5429	5.69902	5.98566	5.3794	5.53038	5.61635	6.42094	5.27163	5.86758	6.11939	5.89422	5.33035	5.38501	5.61564	5.37693	5.42811	5.38232	5.7989	6.16506	5.81542	5.95064	6.02213	5.78766	5.51447	5.42446	5.22486
C6H15O8P	A218002_Glycerophosphoglycerol (5TMS)	1258.92	4.93981	4.63932	5.04288	5.30472	5.38538	5.64896	5.80761	5.9096	5.9724	6.14556	5.84253	5.54906	4.85264	6.11567	5.86481	6.1282	6.14691	6.34873	6.20398	5.45311	5.96297	6.24734	5.71493	4.95908	4.59567	4.67714	4.7986	5.5732	4.84607	4.83334	5.10045	4.99806	4.84062	4.85219	4.83244	5.11526	4.65781	5.61869	5.43631	5.25219	5.52072	5.00472	4.75773	4.84264	4.7195	4.69524	4.85847
C18H36O2	A225002_Octadecanoic acid (1TMS)	1268.74	6.49428	6.50751	6.51485	6.54629	6.44805	6.65291	6.56032	6.29545	6.65664	6.64629	6.7517	6.7249	6.42705	6.03547	6.52606	6.47245	6.51245	6.64651	6.58167	6.21478	6.79706	6.77498	6.79185	6.44554	6.46875	6.47987	6.42942	6.6882	6.49902	6.57028	6.50963	6.67836	6.71147	6.70331	6.71426	6.52086	6.4325	6.42692	6.52403	6.64313	6.27525	6.60864	6.67596	6.71645	6.56517	6.50586	6.59073
H6OSi2	Siloxane	1289.88	4.46705	5.55484	4.57473	5.60176	6.47514	5.26478	6.04381	6.05676	4.17149	5.85426	3.99419	3.95122	3.70537	4.23359	4.51745	5.31545	6.61466	5.53119	6.34774	6.10021	4.44973	4.00647	3.85757	5.97008	6.28354	3.85554	3.75079	4.48172	6.70372	5.30315	6.54178	4.43789	3.6645	5.37246	5.47068	3.20029	4.49558	4.55766	6.75177	6.59813	4.27434	3.9015	5.81589	3.66438	4.19959	5.41414	6.44491
	A228001	1316.3	6.02455	5.57952	5.92837	6.14101	6.39214	6.42996	6.48683	6.48235	6.37727	6.55996	6.41164	6.3995	5.40151	6.42497	6.03012	6.253	6.30829	6.52695	6.53734	6.23577	6.76753	6.66631	6.60217	5.91811	5.64956	5.64925	5.79081	6.58272	6.09058	5.9134	6.02095	5.94196	6.06479	5.42455	5.81807	5.97454	5.64468	6.27863	6.27518	6.11126	6.24919	6.05475	6.15039	5.81035	5.34942	6.1039	5.98991
H6OSi2	Siloxane	1325.28	5.17693	5.9987	5.28536	5.81491	6.2998	6.01769	6.36612	6.25346	5.95125	6.72105	5.55715	5.40837	4.8349	5.71193	5.31706	5.58769	6.41475	6.22166	6.5067	6.0731	6.16159	5.89729	5.63349	6.00075	6.42214	5.14473	5.1619	5.91401	6.32953	5.78006	6.47343	6.04293	5.33006	5.68446	5.74925	5.01175	5.15537	5.60353	6.47184	6.40956	5.47784	5.57636	6.74755	5.2507	5.10968	5.64931	6.48807
C6H13O9P	A233002_Glucose-6-phosphate (1MEOX) (6TMS) MP	1333.57	5.60365	5.10778	5.47327	5.68063	6.20964	6.20648	6.18292	6.15974	6.24472	6.53077	6.47971	6.27616	4.9506	6.35718	5.91089	6.23412	6.22587	6.50448	6.51784	6.02612	6.74809	6.68835	6.36545	5.42522	5.05232	5.35966	5.44445	6.59896	5.81616	5.67033	6.03636	5.36287	5.79712	4.97466	5.69561	5.94291	5.45363	5.98814	6.05498	5.67677	5.8275	5.55836	5.64633	5.11794	4.6131	5.48735	5.47393
C6H13O9P	A235002_Glucose-6-phosphate (1MEOX) (6TMS) BP	1340.56	5.63954	5.14776	5.79611	5.5114	6.0558	5.86012	5.99837	5.92087	6.29893	6.67274	6.45469	6.29024	4.8763	6.40137	5.85018	6.18072	6.02975	6.31737	6.24332	5.74655	6.88761	6.86212	6.52239	5.46427	5.16004	5.34587	5.46134	6.29357	5.74796	5.57275	5.76341	5.31987	5.60503	4.82821	5.62018	6.02994	5.21365	6.05198	6.06134	5.72432	5.83515	5.30947	5.45449	4.9328	4.46944	5.37305	5.30484
H6OSi2	Siloxane	1369.36	4.42988	5.65339	4.58445	5.67095	6.48298	5.1842	6.05541	6.07414	4.08747	5.82471	4.13752	3.90288	3.70074	4.4022	4.62056	5.32714	6.65364	5.51472	6.38772	6.16172	4.40942	4.10347	4.0724	5.96601	6.31929	3.74245	3.7175	4.45117	6.69226	5.28623	6.58586	4.4606	3.57061	5.39508	5.40235	3.03301	4.50692	4.37564	6.79611	6.59935	4.16221	3.88769	5.84579	3.52399	4.09386	5.34927	6.49844
C6H13O9P	A243001_myo-Inositol-1-phosphate (7TMS)	1388.78	5.81222	5.58164	5.66404	5.85823	6.02827	6.09402	6.18153	5.90738	6.09751	6.37725	6.36834	6.13694	5.26555	6.46172	6.01568	6.13666	6.15049	6.36335	6.48611	6.04174	6.50853	6.42342	6.488	5.65377	5.42325	5.47113	5.64609	6.30728	5.67055	5.57321	5.82357	5.57196	5.71976	5.47716	5.67316	5.69377	5.27369	6.07275	6.24346	6.20405	6.28132	6.04002	6.16827	5.74453	5.57478	5.86044	5.87593
	A245002	1406.47	5.11575	5.24796	5.04184	5.29583	5.50423	5.5459	5.78313	5.45626	5.44393	5.91864	5.35177	5.36889	4.87938	5.69077	5.27096	5.76856	5.90918	6.00677	6.0037	5.51438	6.03193	5.74506	5.58109	5.301	5.64439	4.79702	5.09614	5.45834	5.3038	5.0474	5.48339	5.08649	4.89634	5.11885	5.19225	5.3458	4.8515	5.58689	5.8061	5.65949	5.51166	5.40275	5.86656	5.02066	4.91811	6.05916	5.76092
C6H13O9P	A249002_Inositol-1-phosphate, myo- (7TMS)	1407.43	5.76565	5.67747	5.64168	5.55323	5.78287	5.85749	6.00352	5.61605	5.76941	6.21292	5.88464	5.91047	5.46498	5.89664	5.84976	5.95421	5.96798	6.05061	6.1039	5.83454	6.12417	6.19992	6.14234	5.50818	5.75072	5.43176	5.58172	5.83992	5.47838	5.59527	5.50291	5.43918	5.54855	5.65107	5.83841	5.61217	5.4516	5.70862	6.0327	5.97833	5.96285	5.80944	6.0132	5.61249	5.6613	6.08719	5.87717
	A249001	1429.46	5.16051	5.08349	5.10543	5.30694	5.3452	5.74757	5.80475	6.43993	5.35546	5.47984	5.38721	5.65087	5.07621	5.16364	5.49222	5.28316	5.74912	6.26711	6.24546	5.77461	5.87345	5.73264	6.00413	5.28287	5.25514	5.01791	5.20766	5.56319	5.50039	5.72329	6.05708	5.31391	5.1593	5.19905	5.38828	5.11453	5.04008	5.71275	5.5154	5.49002	5.11069	5.38347	5.44729	5.30066	5.28597	5.23044	5.39751
	A252002	1433.45	3.38893	3.25506	3.68437	4.66771	4.01448	5.28536	5.4845	6.26292	3.8864	4.57801	4.79626	5.31292	2.94793	4.50285	4.91988	4.52585	5.26808	6.02079	6.16277	5.64811	5.38858	5.23853	5.86768	3.75635	4.0591	3.72213	4.52442	4.58259	4.71272	5.4876	5.88818	4.326	3.63778	3.60947	3.86714	3.47659	3.31193	5.37903	4.75346	4.61344	4.35597	3.89064	3.86726	3.57828	3.43111	4.06483	4.23803
H6OSi2	Siloxane	1443.84	4.40215	5.60111	4.59405	5.70173	6.5069	5.20264	6.05812	6.01223	4.12402	5.76947	4.06188	4.05819	3.67726	4.28802	4.60301	5.33877	6.60372	5.47365	6.3592	6.08809	4.4063	4.149	4.09023	6.05605	6.38099	3.83822	3.85863	4.50867	6.67347	5.27544	6.57105	4.3538	3.65707	5.39178	5.40143	3.33864	4.51239	4.47694	6.7734	6.58479	4.21106	3.84204	5.81762	3.71031	4.20049	5.34086	6.45828
	A260006	1459.41	6.05244	6.06309	5.96029	6.22953	6.41501	6.66256	6.33635	6.32791	6.69442	6.45596	6.25853	6.34466	5.99255	5.72553	6.12334	6.22634	6.52896	6.6862	6.42709	6.22347	6.74772	6.53038	6.36981	6.11546	6.10474	6.15549	6.16284	6.68	6.45085	6.4632	6.26339	6.53789	6.4333	6.19055	6.38564	5.94411	6.08889	6.31384	6.57174	6.62962	6.22832	6.60603	6.50149	6.39273	6.06275	6.10157	6.19322
H6OSi2	Siloxane	1478.66	4.63699	5.97423	4.86432	5.72941	6.2273	5.65164	6.36299	6.14842	5.43613	6.7015	4.84879	4.87143	4.11224	5.51023	5.01628	5.45648	6.40986	5.94755	6.56729	6.07993	5.73975	5.21512	5.0053	6.10249	6.58168	4.69405	4.77733	5.33933	6.38957	5.54061	6.61963	5.86744	4.74482	5.57761	5.63309	4.48127	4.73377	4.92712	6.56583	6.4401	5.07989	4.88332	6.76394	4.75313	4.63414	5.3806	6.60274
C12H22O11	A264001_Sucrose (8TMS)	1512.31	6.7336	6.73224	6.72825	6.73162	6.66591	6.72857	6.74276	6.6718	6.7556	6.73851	6.72459	6.70738	6.73596	6.75609	6.73325	6.74404	6.75381	6.53021	6.48323	5.79528	6.7669	6.74173	6.74139	6.73882	6.65797	6.57571	6.61212	6.77463	6.73862	6.68769	6.73795	6.50624	6.73011	6.60226	6.7294	6.74015	6.74139	6.7361	6.74419	6.44304	6.32129	5.60115	6.4104	6.70258	6.69903	6.72846	6.71081
H6OSi2	Siloxane	1547.35	4.46778	6.06117	4.68523	5.72773	6.31672	5.44825	6.29766	6.09362	5.32799	6.75946	4.78816	4.7371	3.93502	5.52019	4.87771	5.36791	6.37987	5.80883	6.60547	6.10029	5.52425	4.91374	4.69558	6.19924	6.66169	4.48648	4.62499	5.28634	6.42653	5.36855	6.67522	5.90216	4.65559	5.62033	5.74213	4.20616	4.64074	4.59138	6.59974	6.41762	4.80212	4.65282	6.8617	4.42523	4.65106	5.33493	6.65738
	A278013	1557.51	5.73055	5.79454	5.6405	5.86871	6.13559	6.46103	6.10282	6.02012	6.53397	6.34973	6.04372	6.20868	5.63708	5.50561	5.79141	5.87255	6.2394	6.45565	6.12178	5.95282	6.67792	6.62735	6.40605	5.91885	5.81739	5.77972	5.88709	6.35763	6.26583	6.31651	5.99087	6.44584	6.29394	5.96825	6.16879	5.70548	5.77925	6.00054	6.31896	6.3927	6.00855	6.4379	6.52394	6.29194	5.68293	5.77377	6.05427
C12H22O11	A274001_Maltose (1MEOX) (8TMS) MP	1570.64	4.52502	4.09954	4.06688	4.04927	6.19211	5.08438	4.57785	4.71388	5.60922	5.52408	5.49669	4.89321	4.04245	5.15465	4.46782	4.79545	5.761	4.78378	5.18282	5.16348	5.3533	5.25964	5.00716	4.5973	4.24023	4.27077	4.14085	6.8868	4.77156	5.23354	4.83248	5.71062	5.88346	5.37087	4.20231	4.62853	3.8788	5.45113	5.36267	4.81075	5.46116	6.29255	5.54171	4.22947	3.5544	4.82638	4.8442
H6OSi2	Siloxane	1579.53	4.07762	5.32582	4.23803	5.50711	6.38225	5.24981	5.95659	5.91624	4.24229	5.7472	3.85394	3.92411	3.36625	3.99495	4.30571	5.13014	6.55787	5.48233	6.34304	5.96933	4.49904	4.14761	3.83921	5.87244	6.11841	3.59909	3.72286	4.38111	6.63391	5.14168	6.43974	4.66702	3.67311	5.23319	5.2899	3.4028	4.1579	4.42909	6.85101	6.44012	4.18334	4.03337	5.88919	3.57535	3.8496	5.06651	6.2788
H6OSi2	Siloxane	1612.79	4.42423	5.96444	4.71302	5.69	6.2095	5.46666	6.33646	6.06039	5.2462	6.74741	4.80942	4.82808	3.98197	5.50675	4.94141	5.34072	6.35375	5.76764	6.64084	6.02825	5.66931	4.94323	4.79111	6.15066	6.60621	4.36124	4.63886	5.26762	6.41367	5.29404	6.69108	5.78544	4.69045	5.55833	5.75179	4.10008	4.52865	4.55361	6.71907	6.40498	4.76014	4.60861	6.84009	4.49897	4.52642	5.32029	6.65616
	A292005	1626.35	5.66323	5.83584	5.78885	5.80514	6.08488	6.21915	6.00872	6.0714	6.07999	6.06133	5.94256	6.1739	4.5389	4.54191	6.03656	5.94548	5.84711	6.22618	6.10918	5.70032	6.12643	5.89979	6.09346	5.76626	5.46743	5.08734	6.10407	6.6004	6.29833	5.93079	6.10371	6.28417	6.13009	6.24836	6.37791	5.29595	4.54187	6.06931	6.12557	6.31295	5.81526	6.28336	6.38646	6.22643	6.09216	5.62493	5.95098
H6OSi2	Siloxane	1644.01	3.93521	5.29063	4.14058	5.47697	6.46449	5.04807	6.01341	5.89648	3.71178	5.62096	3.75633	3.8011	3.10515	3.91019	4.19812	5.06783	6.53436	5.31052	6.32314	5.99474	4.06972	3.87862	3.6506	5.88257	6.16783	3.40767	3.52595	4.41202	6.63328	4.99035	6.51302	4.04659	3.36741	5.22653	5.33488	2.80308	4.05177	4.1472	6.88559	6.4647	3.90305	3.49365	5.80107	3.17718	3.71671	4.99999	6.38624
C12H22O11	A299002_Galactinol (9TMS)	1657.79	5.30858	5.24803	5.81497	5.56412	6.47579	6.37809	6.45904	6.21911	6.40474	6.49044	6.28332	6.25115	4.92064	6.52875	5.78055	5.69406	6.38544	6.00749	6.73989	6.45118	6.53467	6.80813	6.60621	5.45389	5.32275	5.42037	5.6715	6.57272	5.80201	5.81381	5.92714	5.87758	5.93554	5.88155	5.88985	5.38391	5.19123	5.94433	6.6973	6.18028	6.40902	5.94054	5.89791	5.77776	5.42153	5.62085	5.56768
	A302001	1693.96	3.55364	4.15423	4.43713	5.14599	5.99289	6.22402	5.86892	6.67117	5.16461	5.8336	5.09988	5.81288	3.8581	4.97893	5.09309	3.67181	5.39274	4.56198	6.04622	5.68837	5.92009	5.16112	6.19382	3.5355	5.21836	3.64566	4.11922	6.14769	4.2537	5.23987	4.67686	4.30479	3.90978	2.27295	3.59055	4.34361	3.65118	5.11282	5.45503	4.06724	4.79459	3.55825	3.69449	2.51805	1.77255	3.21456	3.50405
	A301005	1698.09	5.88888	5.42507	5.89739	5.66369	6.09611	6.20776	6.33869	5.85019	6.32173	6.68469	6.33055	6.2821	4.53543	6.60691	5.82504	6.12902	5.77516	5.68302	6.08403	5.56988	6.18802	6.52577	6.1179	5.57272	5.64402	5.37951	5.715	6.48994	5.87617	5.66709	5.8713	5.43365	5.66869	5.61823	5.84357	5.41791	4.53309	5.94964	6.41433	6.10312	6.301	5.7204	5.61555	5.19291	5.05004	5.82616	5.8854
[truncated: 163 more columns]
