# Supplementary material for: Plant-to-Plant Variability in Root Metabolite Profiles of 19 Arabidopsis thaliana Accessions Is Substance-Class-Dependent
Source: Int J Mol Sci. 2016 Sep 16;17(9):1565. doi: 10.3390/ijms17091565 (PMC5037833; doi:10.3390/ijms17091565)
Supplement: Supplementary file 1 [file ijms-17-01565-s001.zip › ijms-141026-Supplementary Materials/TableS4.xlsx]

## Sheet: Rootstarget_datenplusdesign
	batch	eco	plant	16 3-Methylsulfinylpropyl GSL	17 4-Methylsulfinylbutyl GSL	18 5-Methylsulfinylpentyl GSL	21 4-Methylthiobutyl GSL	22 5-Methylthioheptyl GSL	23 6-Methylthiohexyl GSL	7-MeS-Heptyl-GLS	7-MeSO-Heptyl-GLS	8-MeS-Octyl-GLS	8-MeSO-Octyl-GLS	1-MeO-I3M-GLS	4MeO-I3M-GLS	I3M-GLS	46 beta-I3COOGlc	48 beta-6HO-I3COOGlc	49 beta-Glucosyl 6-beta-Glucosyloxy-indole-3-carboxylate	55 Dihydoascorbigen O-Hexoside	6-Methylsulfinylhexyl GSL	62 N-PhenacetylAsp	63 SA	65 SAG	70 Oxo-phytodienoic acid	71 JA	72 1-O JA-Glc	G-Hex	79 Coniferyl alcohol(8-O-4)sinapoylmalate	80 1-O-Sinapoyl-beta-glucose	87 Kaempferol 3-O-beta-(beta-Glc(1-6)-Glc)-7-O-alpha-Rha	86 Quercetin 3-O-(Deoxyhex-Hex)-7-O-Deoxyhex	Kaempferol 3-O-beta-(alpha-Rha(1-2)-Glc)-7-O-alpha-Rha	Kaempferol (Deoxyhex)2	Kaempferol (Deoxyhex)2 Hex a	Kaempferol (Deoxyhex)2 Hex b	Kaempferol (Hex)2	Kaempferol Deoxyhex Hex a	Kaempferol Deoxyhex Hex b	Kaempferol Deoxyhex a	Kaempferol Hex	Naringenin Hex	Quercetin (Deoxyhex) 2 Hex a	Quercetin (Deoxyhex) 2 Hex b	Quercetin (Hex) 2	Quercetin Deoxyhex Hex a	Quercetin Deoxyhex Hex b	C19H18O12	Kaempferol Deoxyhex Hex
Bur-189	E340	Bur-0	1	7,85182826237346	8,34479879847443	9,43254097885799	5,92245224721621	7,59207232843084	11,8795971186371	13,9937384061831	12,5611556998467	15,6529561513046	14,5609392799909	15,170473370808	14,6669785311064	12,5330903512961	9,84508796202558	11,9058438578679	10,1441815031763	8,57544505562138	5,92274442128886	7,38666444842781	10,4228022761067	8,3453047929747	8,22068162841771	7,20191950083506	5,92257942007676	11,4164241717239	8,10272552349701	7,82962679606498	10,2494776869916	9,37642353776551	13,6689023929719	12,0412190995525	13,5848129999736	10,2251848811365	9,3662936393088	13,0338926861334	8,01716284803366	8,9401385452508	8,58110807456956	8,84415262070548	12,1727174154988	9,83267029883982	6,43352995732007	8,43097500122532	11,3403870220792	9,53224375695469	10,862086099557
Bur-190	E340	Bur-0	2	7,27438666949791	5,8902138949644	8,41195593216203	5,89034354140427	8,34212409988283	12,089447532972	14,0895378642589	12,8230664375964	5,89046165242744	14,6535740383527	14,2711491459387	14,5757927008414	12,3806431377103	9,76190036143753	11,8023159210533	9,20690184982894	8,33552997267023	5,88996359791572	7,31612225991502	11,3359169564057	8,14110551755004	8,57379271973098	7,18760650750313	5,89079897802713	11,3686142072008	9,11850826752928	8,19575240453532	7,2956660846166	9,88093095295607	10,724571427404	8,46021135887901	10,6407776759022	7,46883553520308	5,88998748809426	10,453104635695	5,89002618001894	5,89032860517348	5,89052477175357	5,89021323629151	8,47769061816013	8,06170949540006	6,40094461446962	7,47413704880902	9,47299643578918	9,55299795988205	8,34108184258093
Bur-191	E340	Bur-0	3	7,00483014717124	5,72008338648643	7,89961239880451	5,71910180249769	7,89856456413862	11,9445447187348	13,8451728818482	12,6229771797568	5,71989330034459	14,4776128685423	14,2020069337551	14,5626584856963	12,2330947429286	9,61629930346684	11,231035336779	8,43242698392809	7,93761052549623	5,71928166440332	6,23035786710808	10,1762685280412	8,0761523887956	8,86302543432975	7,19647569167206	5,71963070144504	9,9227423148307	8,10341459341552	7,67655423099563	5,71960259657179	9,11558144645329	10,2822094248442	8,30139606293528	10,234498895547	6,63602088494516	5,71905103344384	10,6452952385745	5,71944212616593	6,3776074173145	5,71923612819913	5,72000678079744	6,76110012934985	6,80739013233374	5,71969995636987	5,71891611119417	7,06766352190137	9,61919024011567	8,53777322410159
Bur-192	E340	Bur-0	4	6,40341523165796	5,89233666311182	8,51856266346119	5,89294154634361	7,80578278805278	10,8145288269667	13,01031749688	12,3080555545584	14,9589207367875	14,1216947624369	13,8744180480231	14,5653859634381	12,7168951033692	9,9630785521138	11,7435398524664	9,42239082487823	8,52624516480774	5,89235466334115	5,89256394194138	10,7472677376161	7,39535353166194	9,6341270402268	8,02021348894717	5,89253100089713	11,8133818200856	9,03724572538026	5,89297920196395	9,03075674331396	10,5499967045455	12,0142435032943	9,78492393887048	11,910158133513	9,04323326747113	6,84192542950557	11,5193934865272	6,99394507056288	7,18763501950091	7,5783456973859	7,42250247571951	9,57107299036788	8,77344959806959	6,47867932673607	8,26478079035519	10,3084302585828	9,53056419751646	9,41205134644227
Bur-237	E341	Bur-0	1	5,80136750890066	5,80162870050404	5,80139093348712	5,80148158178863	8,10941554815864	8,90630565947645	14,8063418563497	5,80105831713233	16,1040129617161	14,7270939861795	14,8496360340025	14,7301071324242	5,80155149994096	9,77356715475802	11,4348852886575	5,80186499050126	7,0234059431941	5,80204971886033	5,8014056438677	8,28901329724147	7,21302671214393	8,90869960993629	5,80154611022267	7,21884531653501	11,7491271488992	6,31226736786281	11,4462770529107	10,1936422734839	8,99166108411777	11,9532908688986	8,9219860684277	11,8674377908854	10,1034081353978	6,92351496124552	12,1378578752618	8,22487244734324	5,80151929472971	5,8016509044346	5,80161858732777	9,69434567733884	9,03158498786284	6,45091049117637	7,6386752398502	9,95218526452723	9,75820987465621	10,1355620415562
Bur-238	E341	Bur-0	2	5,45623947985669	6,14439628790225	8,2859381565399	4,49371511587964	8,70169271322158	8,60234389479253	14,7553453485356	12,9583085534242	16,0597843520588	14,8438553513032	14,867574428008	14,4806312981239	12,3866543916183	9,73183988128136	11,3413938926157	8,29584228285744	8,25949490428596	4,49354244199177	6,72636036791938	8,01596322736422	7,24036070913411	9,37001849283035	4,49225485726446	6,71474012736677	10,4086183450283	5,00363749988051	11,1953192652205	8,41280572641326	8,5631189519529	11,1012324882602	8,51200082819967	11,0482894045185	8,304569309099	6,79338880896281	11,3937822077568	4,49222974580346	4,49378423830303	4,49023627091143	7,1238448098918	8,22632257749802	7,40351430708031	6,54170239213071	7,51994591265299	8,90847155330355	9,67540095729741	9,30523587063034
Bur-239	E341	Bur-0	3	5,67993541706675	6,53329244876425	8,13141071546395	4,0871708600263	6,93271557671725	8,7649224899036	4,08648491478443	12,4754001688071	15,282470444413	14,2252069521269	13,8288884619054	14,6223347261803	4,08815930334136	9,7044030766456	11,2951955537398	8,6518239550859	8,33408425439982	4,08495860908464	4,08571652027511	8,33898729430405	6,96679650200172	9,17084988810205	4,08471611687807	5,40153259171487	11,4126646100547	4,59781824659005	11,1543198638689	6,91001761097819	7,55086217034187	11,108492792467	8,73784958976815	10,7369338952733	6,87109965245944	4,08830954899727	11,1721977962094	4,08523792972051	4,08550734749942	4,08455198739625	4,08792435115184	4,08849021796714	7,52693985328377	6,45990493168572	4,0883549097847	9,63268468238706	9,65853696288293	9,15554888129168
Bur-240	E341	Bur-0	4	7,34871532713711	4,84263083727739	8,4868476413898	4,84287670075982	9,65596000191026	8,81715316985492	15,1456045832955	13,269683801838	16,3187540347326	15,0889603025945	15,2297659206971	14,9002098177508	12,8964283669308	10,3561271850688	11,9989766907703	9,36369036865651	8,90238716401539	4,84156323215375	7,23295855296587	10,6204971612519	8,02727707102191	9,41867369755792	4,842437877413	6,38348147747297	11,0386284704074	5,35296179909456	11,488834068103	7,64656331395365	8,34539895708278	10,1853669577683	9,11109631227276	11,2641194950182	7,70556793406477	6,51053731946205	11,7884617310878	4,84128794512069	4,8425280415864	4,84142561763674	6,904841553203	8,70835463006976	7,94364657780155	4,84258392923746	4,84419838434965	9,93610192525897	9,7293335270056	9,75426585114526
Bur-324	E342	Bur-0	1	6,16089507885953	5,49226183958681	7,89123406450558	5,49362043278298	9,10666127616162	9,21067478875266	15,1558090668842	12,6428919337742	16,2860036630234	14,7451478546102	15,2037103315917	15,0677675950108	12,5292010173362	9,79019735085662	11,8746027046644	9,31345568351851	7,99826361145449	5,49373974601183	8,33759986282095	8,38745926681713	6,00390341759015	8,16306536367823	5,49341613479413	7,40960945619935	9,87682579863018	5,49324136081664	10,5616228535017	9,67988857528127	7,07118967091628	11,3468499425579	9,09984724084293	11,3372573188252	9,69708330210542	5,49230326133718	11,4203349740819	7,34071078434244	6,99121136306785	5,49336847940132	5,49266132488337	5,49284680062551	6,61559779345916	5,49259083935425	6,57919271863273	5,49360016320427	9,70780692502738	9,39789236681591
Bur-325	E342	Bur-0	2	7,16930707040585	5,67223585989961	7,81195721936918	5,67283898957708	8,7730104549677	8,97945612324103	14,7830878033529	12,3354349444678	16,0815803298549	14,4571253602663	14,8690228974897	14,6914165667686	12,3565461547692	9,37329982450944	11,4316797357847	8,76588120281521	7,81502054035591	5,67242043507712	8,37633221271184	8,18369771137567	5,67262210537833	8,11338108634546	5,67232542914717	5,67252253534499	8,93505188412491	5,67299449541072	10,7567165889007	7,49595208365433	7,62368024929707	10,3012148582169	7,89499245458444	10,2833311874473	7,54050074759815	5,6729665349314	10,6567282396369	6,73262164585795	5,67204431349013	6,54535500945804	5,67276874450493	7,45320939006206	5,67217680080837	5,67340300576125	5,67245146044921	6,75249274510752	9,47001472379341	8,71636898457761
Bur-326	E342	Bur-0	3	6,72566182177149	4,59422081429662	7,74044167842055	4,5937476059892	9,19002914070893	8,89594227894074	15,0810478920767	12,6027040526235	16,2476134345863	14,8164523304043	15,0686288449397	14,6501241118756	12,5105977142112	9,60929350277627	11,4525532527021	8,59485548402547	7,25153343866305	4,59316825869284	9,85557853323451	8,57694095831951	6,55458449401502	8,69495693246381	4,59590401244596	4,59134218604829	8,92319003212956	4,59474373491367	10,6850053177859	9,7248044466844	7,93314956141064	11,0988295858737	8,43959845336863	11,0826729370433	9,75107034656619	4,59400174825532	11,2305158229705	7,14620847887103	4,59545145208641	4,59532385679799	4,59427693177572	7,56445422782782	6,7529517269135	4,59592364969704	6,44053760854674	4,5959883230977	9,49683306552221	9,12130283152119
Bur-327	E342	Bur-0	4	7,26706796382156	5,79741210085025	8,35914037702164	5,79752566999118	8,62980192601377	9,08453043138034	14,6064445293278	13,0686666457582	15,9747766926696	14,9531657767592	15,0214560545077	14,9364779157847	12,9624661264246	9,77809017640834	11,9984716454006	9,91794311255698	8,74815198338499	5,79711737660776	6,6494613327189	10,4475609713495	7,024133900466	8,73270007942233	5,79790716946211	7,10494560406638	10,2869435554592	5,79728577863071	10,7439561757051	9,85921315349682	8,32515540488851	12,1491126678828	9,8393874769206	12,1372820136361	9,86235606189772	5,79728402566795	11,9921563140587	7,57509668944672	7,21302950065789	7,7730543774908	5,79679986433122	9,77632966749297	8,72395358112155	5,79766622443449	5,79716255145772	10,5457357893894	9,65912977873262	9,93915205124209
Can-193	E340	Can-0	1	5,59693940129334	3,55987053881955	3,56006992172536	3,56243835687696	3,56008940350691	3,55585894723939	9,42139338116608	11,3593009215573	12,7196087817251	13,3369712536379	11,5385520989829	14,5035699806886	10,7004324260675	9,21287631395549	10,5382922890719	7,35228826612915	8,87948599741605	4,07138295058475	6,04960612165368	9,6712922319757	8,25812843840903	8,49859235735319	7,44640518215683	3,55852551666124	9,60635352415576	9,41573078027779	3,56242573911988	3,55997030498382	7,93022807371178	7,0702288580516	6,83856108044454	7,10193566442024	3,56403377768435	3,56660849406875	7,36474444125077	3,56356982843353	3,56157289665176	3,56060540363892	3,55892714801665	3,56153573694727	3,55909764957829	3,55682226517071	8,52962043752708	6,07978422747873	9,18505751927839	3,56105157894341
Can-194	E340	Can-0	2	5,5012541003322	4,99039864596776	4,99096630789421	4,99263638081556	4,98955478964769	4,98981473058993	4,99091010446712	10,2573024263507	10,6193271274122	12,0466353479237	10,0468990460168	14,4526846076033	9,86170664230938	9,16547957245205	9,96163263223897	6,26199567943157	9,64126805783399	4,98942000702101	6,10421193626297	9,02537798754441	8,1426502278149	8,85873805946058	6,89848212992961	4,98978522961025	9,95387471530039	9,60925811626677	4,99054063836342	4,9906677832118	7,15646777372349	7,63047429810642	6,55987602926315	7,55830238047852	4,98876193485177	4,99050457517968	7,74968818786168	4,98882790489746	4,98942652983625	4,98986625103878	4,99129054720363	4,99053893340909	4,99029281434008	4,99062075216545	7,83926082866147	7,02037112456498	9,31547623346115	4,99124347102992
Can-195	E340	Can-0	3	8,29731018798383	5,23729156991352	5,23782286290885	5,23773724515461	5,23695242399284	7,06782683775984	10,6055494079417	11,7905416100454	13,6751853819493	13,9740678219706	13,0500837378545	14,4733345211685	11,5359451305941	9,57474141793475	11,0101813554383	9,1320866637218	8,7319629520429	5,23765973831531	5,74821240713369	10,9472841085368	8,29552182240968	8,99405763076303	7,52883599977544	5,23673194164863	10,1829236189126	9,30474344657586	5,23787839950618	10,0442197272141	8,70035058047173	11,2603566230157	9,66320343055801	11,1611965282756	9,96454957867734	5,23764248643554	9,28170636293302	7,42547813128739	5,23784512699102	5,23728188921174	5,23763128121881	9,52907999974965	10,5445083409632	5,23723833854815	5,23707304528551	7,68349494852787	9,47192909540484	5,23814178733671
Can-196	E340	Can-0	4	6,23018686462568	6,23009554011975	6,23088553488469	6,23052308078234	6,23051142588138	6,23026728543828	10,2912826703983	11,6431938673087	13,2575968449584	13,9540582828809	12,91751566084	14,4205659151826	12,2134022999235	8,99362763669338	10,5031719083801	7,65642620314747	8,94307086887268	6,23056454068093	6,88687429066365	11,2755885969921	7,85139933349428	9,76760261123028	7,61342793522818	6,23066330179701	9,55570504931828	9,05373635963825	6,23003926974743	6,23027716414115	9,20067180899572	6,23011291546617	6,23069163390875	7,09941914849035	6,23054202823554	6,23030680792925	6,7411878536084	6,2305398304363	6,23037168937688	6,23033485038439	6,74893161943909	6,23067613091203	6,23063303957034	6,23034347562409	8,86088491017714	6,23032020630366	9,56937575052592	6,23064332583388
Can-245	E341	Can-0	1	7,66321981164659	6,85249435553282	7,93287422780215	5,21786589268834	7,92062323198827	8,43893040111619	14,0792336674098	13,0978143430604	5,21912203583453	5,21901629781345	14,6032546359067	5,21893554708261	12,79843820035	10,8704745920477	11,4185165663899	8,83360812691179	9,63544833409458	5,2192803779807	7,85284612497843	10,0413674600377	8,71682251560313	9,78918362620415	5,21857726210511	7,35645088491649	9,41004204441441	5,72943213807039	9,924138854557	5,21856601022077	8,3313750600039	8,27935182242579	8,73920899762491	8,34908329401527	5,21873215542394	5,21767827572551	8,30671024410202	5,21828610436661	5,21818587853157	5,21892922244871	7,22922248683349	5,21854057278096	7,38623197395708	7,18331059084736	8,91733085264608	6,45924670132921	9,80167088026323	6,93325584898943
Can-246	E341	Can-0	2	8,2932412689581	6,05477312154612	3,89784570962631	3,89668083166714	5,7560775624145	8,25325377596954	13,2583513553049	12,4076647961017	15,6663125903603	14,799542031972	14,2420501795431	14,7057414980684	12,3419044121725	10,3215855494603	11,2235131465058	8,01655830392715	9,21005419823238	3,89671902299695	3,89741496120789	7,78336591293491	8,16678026860514	10,5530085174517	3,89790027534145	3,89544522242973	8,96850725521256	4,40858948508359	10,3108908852395	3,89760314811668	8,21498562518579	7,36543366033417	8,18318374958478	8,02222473688562	3,90118334619569	3,89629491672794	8,85517496054831	3,89645231242903	3,90082401491576	3,89866987107265	6,58292859215184	6,6669385441711	6,97860217603436	7,82648337008155	7,36268368782707	8,82030310129869	9,81346529085164	3,89847671195249
Can-247	E341	Can-0	3	3,72691379866006	6,91145837505067	3,72080373583555	3,7257242424925	6,51984426770742	8,17947108214953	12,0192886553562	3,72621452352236	14,9983513483051	13,9966289597366	13,3133577258936	14,5360332769453	3,72483766461452	10,4592232781273	11,3248303984982	3,72794985693436	9,07391304916207	3,72256511224274	7,14627858600189	11,3069461638374	8,74423483847358	9,01618528529194	3,72136387097878	4,93092089474587	10,7467279117087	4,23533761603371	9,89313719930818	3,72475131555521	9,42935698164943	9,43732248410022	7,94943106730332	9,40488943872667	6,67006629895489	3,72566464439666	8,28713123176059	3,72467648507268	3,72423543925087	3,72244364310819	3,72714354573025	6,83947212558571	8,5803191859076	3,72285487571763	9,66485850652786	7,18141007560322	9,49555375030864	6,32123692543303
Can-248	E341	Can-0	4	8,45224062617424	4,16630676498198	4,16560692703673	4,16559269623889	7,13396550962483	8,28081906831129	14,2315965216235	12,1848384021479	4,16509581316876	4,16891036342051	14,9738966333517	14,7559343979818	13,2362247496656	9,96318573432773	10,726419160989	4,16508702944337	9,02793955428117	4,16518624701923	6,85817297370176	7,87779317695648	7,76129339398859	9,70794895607969	4,16802937515371	6,81833768901898	9,09604033672553	4,67751873555094	9,34787982270629	4,1660491674621	4,16870939190526	4,16713529797504	4,16751460521979	7,14888579773028	4,16661791364893	4,16806692583277	6,75652677792864	4,16958419231788	4,16830542603913	4,17047401445794	4,16610294250372	4,16492895290881	4,16411821885266	7,14368885608971	7,42451307735579	4,1651438004634	9,53735212284624	4,16780171961561
Can-316	E342	Can-0	1	4,42148510585092	4,93469334790643	6,01878669699383	4,42504459811571	4,42476590061903	7,86717930104167	9,54153550148521	4,4235508764236	13,3637143988733	13,8810461358262	11,7846607243208	13,881643308282	4,42452034484003	9,04240560846558	4,42087028543335	4,42290214210495	7,44859851311918	4,42596439760843	6,84570363739464	9,5690780210552	6,68886027355213	8,36227546952075	4,42384861528017	4,4234254702873	10,0428082671933	4,42283175920855	9,0183471954855	4,42087023770118	7,28981206291507	6,75038449501331	4,42488102954609	6,94549314711011	4,42544221358358	4,42129155393749	7,28695127205606	4,42484315933111	4,42446701654005	4,42513693300921	4,42314128425897	4,42415448308316	4,42478973364755	4,42216726165381	4,42185453271006	4,42282743262908	9,11226165632074	4,42494690659716
Can-317	E342	Can-0	2	7,23903855620909	4,59930301776889	6,4607696527554	4,08617962509943	7,26546651418555	8,38703545429672	13,3656219863029	12,3820935374951	15,7492623788907	14,908594090494	14,8615496694069	14,748530030925	12,7649440320876	9,78614472760403	11,0158494123795	7,89028654362497	8,44978179744851	4,08890903020794	6,70314197966139	8,69352639475891	8,19407235465848	9,74742236214419	7,86444579132874	4,0870051565141	10,7287428892468	4,0894369488668	9,46127060106203	7,511074107875	7,49364663503173	9,11944012213129	7,93554930078527	9,07396655067607	7,59819273705793	4,08815530032191	9,3399652549307	4,08753296317011	4,08571129968162	4,09192698842177	4,08892541339587	4,08780383685728	7,07817647233632	6,73398896471445	8,7643617544176	4,08995161626415	9,5827920710656	7,27441856384372
Can-318	E342	Can-0	3	7,60525849771676	5,50237391036912	6,54982213240977	4,99092191113628	4,99176165364024	7,8808406973777	13,7740462320215	12,7820689096271	15,9281967486194	15,178850779725	14,5713649862251	14,7188765307981	12,7537728119513	9,43119278503648	10,7460045833048	8,12073984542753	8,72889102084924	4,99151254389271	7,26869382593424	9,45964527381062	7,9860902038045	10,112918213591	6,10849812866045	4,99159451875288	9,91586753039521	4,99160510291297	9,26056477503788	4,99193544874445	7,70319063323708	7,33949481137129	6,83806666981156	7,405646217823	4,99174415052399	4,99115774800742	7,10140565090158	4,99105511787499	4,99230395968797	4,9916897887651	4,99023342303988	4,99135895228768	4,9915669580795	6,89120476468928	4,9908749936566	4,99114165477652	9,52068761250684	4,99163880487018
Can-319	E342	Can-0	4	6,73643748452217	4,60268709566942	5,82622657730942	4,09355126544465	4,09285498032499	8,40404756740049	12,5512907950317	11,5724656442714	15,3410613573208	14,3342147903952	13,8910641811142	14,6760484185842	12,4375587440643	9,63539260213479	10,4576939817787	7,41568472085923	8,53825001051242	4,09326549195143	6,52974819569694	7,08143076096112	7,2633101989281	9,54565596894758	4,09150392091106	6,64617060495504	8,88708726662635	6,99179468428571	9,17710922456382	4,09528467934589	5,85466137948858	7,81495835854497	6,36388654187338	7,93790590968726	6,61873759766846	4,09273175494818	7,10034770106119	4,08947880797428	4,09485295112206	4,09279338047531	4,09225067324304	4,09248891259009	6,55240540246796	6,76945773370397	4,09169215976651	4,09209392090753	9,58428303305904	4,09293564739155
Col-121	E340	Col-0	1	10,3921360442127	14,0026154480238	11,4464615915309	9,47770630491195	8,97145708219638	9,72015787057472	12,6191509422369	6,35144568644669	15,1403908529827	14,2493593220093	14,7675126800791	14,1077614124126	13,6179379482063	9,76388744767207	12,1626898391209	10,0771544971071	9,70085635907526	12,5972188507043	6,95906122543965	6,90931790045303	8,32649863186484	9,11910231945593	8,18814542472185	9,0430039054652	11,9637475769199	9,48591558902335	10,8379970907318	11,1572114431265	9,21654025352985	12,9319172051242	11,5287669792202	12,8451902256399	11,0737593710131	8,13775219754437	12,2196863539302	8,39905542975202	7,7713200502714	7,2881581218368	7,14511160618812	11,4016941037407	9,4434267509867	6,35135326705586	8,65256175039172	11,2088247580545	9,28077480812266	10,0842948612266
Col-122	E340	Col-0	2	5,7202625458874	8,54031215788942	9,03018112410637	5,20963335171628	8,31119388727992	8,31470896552363	11,4687893397284	10,9179721565743	14,3364554511474	12,9148160120691	13,0730419680866	14,1282391912152	13,0942479295124	9,36862668470114	11,3883339034298	8,38166158552683	10,1686392446305	11,432976900006	6,7023798762759	5,21061896932534	7,43231686853973	7,69242417763358	5,20977236349683	5,20996964877532	9,95968976179149	9,42203290682042	10,0052976028396	6,89792889885676	5,209680582809	9,40867976543708	7,5221052782118	9,30859516460425	6,82122134908741	5,20877765482299	9,58705724900655	5,20983780531445	5,21002778740355	5,20961760460419	5,21009962200475	6,53453349084309	5,20972681727163	5,2092370315558	5,20968014348991	7,8985186974936	9,06456919940941	7,44831352755156
Col-123	E340	Col-0	3	6,79334781840628	10,2070605876825	9,16642011759348	6,51288530221446	8,88992376592849	9,31783507344849	12,3181174398678	11,1177484966316	14,7531470168753	13,462418549246	13,5111792551705	13,5874117890013	12,8651950443055	9,08468613193374	11,6266311021059	8,96474967555894	9,8012222850404	5,88625175462057	6,69576481511732	5,8857214670193	7,6801654911934	8,97201030976527	5,8864558235942	6,91898652772346	10,0656713495633	8,30960412592681	10,704785415117	7,61313151687733	8,6156045590175	9,44459864401808	7,34223165888188	9,38619821281077	7,68235114206192	5,8854993835126	9,3758022567847	5,8860576124691	5,88619660471094	5,8860026957013	5,88614026769069	6,82085078500759	5,88595899043993	5,88584505584406	7,50658232288326	8,38214636538805	8,96016549364724	7,30976144985822
Col-124	E340	Col-0	4	6,92963513166479	7,52556179408791	8,91599061195211	5,42400629788613	7,35597753902506	8,10402635731003	11,0266685557618	11,1745043011075	13,8575428699273	12,8937651774211	12,8129165371597	14,2184621246683	12,556830970708	9,37848583052031	11,6076483985156	8,68887386158493	10,0380037628248	5,42430021265644	6,72683288929721	5,9351871368351	7,4967633249169	8,49776286593913	6,93216286168706	6,78555150650183	9,72406763712612	9,1152152727134	10,112178098049	6,91481483557063	6,07221705358397	8,78141075546264	7,22719751264374	8,69189579102724	6,71300366370621	5,42475645877314	9,03559651610841	5,4248926294372	5,42482249316235	5,42401468257625	5,42456725965965	6,50043096111412	5,42453291993336	5,42443545218892	5,42445371900641	7,90038882352117	9,02745576605982	7,13675372728714
Col-261	E341	Col-0	1	6,55634286503873	8,08104313364449	9,58512831771518	6,74082715738529	10,0051409416284	7,74830192037525	13,694357858827	11,8276483568423	15,5630051667499	13,8236052898372	14,342935756098	14,3461545368286	13,0035455353957	9,23200544501954	11,8247176251948	8,95640966842988	10,2503334606933	4,01336852984147	6,56906444569438	4,0120414209885	7,38467350036568	8,3959560037646	4,01142502416559	7,18220544991512	10,8484155474271	4,52179943568574	9,33465248081513	10,5740152045563	4,00942505950577	11,0991472658669	8,89657931781832	11,0552829958238	10,4912056386979	4,00943426826487	10,9093169404033	8,06265536340853	6,55387767027898	4,00990879078361	4,00897685079063	8,26390738753644	8,60134331756228	4,01385591334177	7,71959046736538	9,01465071836879	9,08220799451848	8,91111550478408
Col-262	E341	Col-0	2	6,46284890552084	7,0046460181351	8,90618898163856	7,08607071447715	9,32214087780078	8,40005317415421	12,9379118809946	11,4266341133001	15,2944247006394	13,7381974820753	13,6705604948804	14,6593442408229	13,4437973738415	9,78880003817494	12,1511650973258	9,35475291353155	10,117126073836	3,82388336771853	6,67452648085151	6,91629046641777	7,04124963754591	8,71878866337712	3,82172755927023	5,65048017760864	10,8377208839072	4,33286269003223	9,60923098571446	8,01329024651991	3,82266144078617	9,89818896950519	7,88488908297543	9,83708802998246	8,04984673180634	3,81777067356283	9,69993986553872	3,82228805264532	3,8228123104239	3,82071404394312	3,8229040030451	5,25644307376445	3,82290373426644	6,39192682523824	3,81716366241831	7,02631112794138	9,29962756715095	7,820134954637
Col-263	E341	Col-0	3	6,21813027028596	7,3760029881271	8,25529561497295	3,81422627271019	7,24754076358744	7,4949079268268	10,9512149008499	10,4571859311448	13,965432942002	12,6297409663959	12,822822861955	14,3333870034695	13,1268193196176	8,0130558445119	10,8410067482672	8,01057647110963	9,09182788337118	3,81731210848683	3,81814176952111	3,81407338143313	6,65082939776436	7,62680729903965	3,81639990252392	3,81698560852219	9,84150077234995	4,32694329872278	8,59753555369654	3,81379667314066	3,81759064014926	7,73085346033155	6,93046761895558	8,87766985475331	3,81512629095138	3,81612386015401	8,91024294011521	3,81452202052346	3,81662696502909	3,80920674026603	3,81580705037072	5,73545197014682	3,81418123445461	3,81850451832737	3,81886168297782	6,89172873322785	9,46933402839817	7,00189034133359
Col-264	E341	Col-0	4	6,82502580409657	7,41952035372584	9,15707824101705	7,94496933623756	10,5107297750628	8,08862581796487	13,8333786645794	11,4500777215235	15,8140605013482	14,0233053509575	14,5882791968135	14,5438553941015	13,953445963416	9,00772346961474	11,5850420359573	9,08177952978729	9,70463804927404	4,291317833216	7,08042448468921	4,29005081637664	7,23811626345522	8,25789128384372	4,29154197700843	5,98237520642138	11,6174732139056	4,80120559326344	9,17290649120667	9,13163911438936	4,29315906734503	8,21465284184658	8,9667277652494	10,9434783631311	9,04996184324433	4,28837669730087	10,6457908087403	4,28836753137374	4,29089060236888	4,28950073688394	4,29102930269503	7,25728649333717	7,23920603547712	4,29027652530632	6,96036012181389	8,78620359055222	9,37659382824503	8,53716249070422
Col-356	E342	Col-0	1	3,62794381842968	3,62830201452852	3,62429886174245	10,366071266103	10,0730382101889	8,61431990214696	13,5207429387279	3,62952891381952	15,6496175119325	13,6166658702827	14,6363348841777	14,5593342933899	3,63214292640414	9,1180549196879	11,9029652327178	3,62468585202386	9,3748611197032	3,62291674007813	6,84075213488838	6,41460585987867	7,1087303046766	7,48116293690011	4,13774720799564	5,51207299286925	11,3080055009293	3,62835937133912	9,64136814093473	9,93942265686799	3,63346390368972	10,7737306646246	8,06085644643155	10,7772511422851	9,90145922732463	3,62299554201317	10,2579995633305	6,39188480633807	3,62737243732019	3,62681503445288	3,62601276711755	7,37178820776817	3,62053264515474	3,62281213570071	3,62539572364431	7,77953884902367	9,25963682538815	8,44686848328561
Col-357	E342	Col-0	2	6,88603469680582	9,37817269944523	10,018697663013	9,24169812775144	10,7856763355116	7,61334854913942	13,6156596763873	11,8614354024914	15,6277333692934	13,9658335787336	14,7952976817609	14,3032935199532	13,9576160427306	9,1790981985691	11,4163973562915	9,01595319242577	9,78425038399705	4,18475620551521	6,8264778969952	7,12832442575883	7,83958673501398	9,22509023563294	5,63555355771023	4,69455372883288	11,5081681925928	6,62085024855499	9,85950760249198	9,34146431576989	7,99609920769452	10,6150165061872	8,57203208243071	10,6226515447672	9,3839467340472	4,18571093312305	10,434722466982	4,1824668523105	4,18154903989933	4,18584554261393	4,18465333316682	7,72461147826972	6,97744177372352	4,18120489463036	6,1612673241143	9,18103314647855	9,10025244536543	8,55967228086799
Col-358	E342	Col-0	3	7,2998676372621	8,22168008053317	9,45209704128316	7,46800479464115	9,09625702704122	7,72423258162758	12,1603649684237	11,2496436729791	14,732407715273	13,2005270961448	13,5935163748945	14,0905953247574	13,3725782036698	8,92083561076935	10,9019524928642	8,16363851380795	9,50532081965124	4,04987947309158	6,90497235724507	6,58408561437748	7,37221554149649	8,29795411720104	4,56130188953143	4,59056406404013	10,6070677689136	4,05083152994096	9,31779437831241	10,177785435477	4,05023757697777	10,3923996632785	8,45026358479082	10,4168200315133	10,1744565170829	4,04925559844639	10,2779336691558	7,41158711815161	4,04821529703941	4,04899515050454	4,05060702323889	7,44779602380214	7,25912257072237	4,04999720376749	4,05020170408122	7,31115812208285	8,9768132020032	8,37479053390997
Col-359	E342	Col-0	4	7,69431175244148	9,51751367214139	9,47661973888007	3,95931327584551	7,92527595676446	8,09148137981865	11,1596274325138	10,6916701969194	14,0701504605515	12,6230556590887	12,9020911994641	14,3355586407658	12,5236869872127	8,89931936823726	11,4043680913362	8,65600656926367	9,52790628015108	3,96195224543155	7,18543473262376	3,96451748734148	7,19982392583323	7,68584065443239	4,47300931662451	6,05074901720447	10,4297386196025	7,33350966131413	9,49482130577141	8,16328944587214	3,96141703225709	9,37119378932829	7,250356418307	9,38403834516015	8,17384953932081	3,95949911723223	8,62114824727799	3,9611166490601	3,96245471493518	3,96052520469455	3,96199367236868	6,36054467929014	3,96148854728076	3,96456908174132	3,95860227382657	7,61302274226662	9,16599278098385	3,9615416432859
Ct-137	E340	Ct-1	1	6,9521300171084	5,42881148791291	5,4291827487936	5,42980618151573	5,42927627101814	6,94597686432727	10,433415275109	10,1119500007476	14,0682287241834	13,0277000457872	13,0039827782334	13,7880431797289	12,6087389329412	9,37701054132252	10,7052285414101	7,55876110859545	9,37959820900006	5,42892228919755	5,4286636656683	8,5936460197304	8,05799410740539	5,42898207043512	5,93980875018222	5,42839172595833	8,65823390034256	8,25167538545957	9,25528740926085	7,44350831528303	6,67054605958127	9,67058079762685	6,97596069851016	9,60832595041041	7,40565385980427	5,42935771889273	9,23332506729607	5,42835297622337	5,42963197607886	5,42898501406475	5,42833331410326	5,42867868719202	5,42898353951461	5,42848817057271	6,92845238944228	5,428500273229	9,17338925323194	7,3772418070541
Ct-138	E340	Ct-1	2	7,88968067188796	3,8183009267833	3,8145650786846	3,81676721069611	3,81734184287301	3,81479533439256	10,7242264162137	9,92671745696348	14,3564521171922	13,2415372629218	14,1981950554319	13,5695439627345	12,6688719872033	10,3201252357047	11,02014067952	9,45477747296219	8,75581008260235	4,32842801400986	3,81768311500037	8,23751713604556	7,72432181636677	7,62456945368269	7,59287299499841	8,03910706469079	10,5920555389217	8,59320434581203	9,2091001501189	11,943953030821	3,81504517911229	13,2369013758402	10,8827946026722	13,1538277052113	11,8504077939549	8,79144096842164	12,5369971558644	9,41752276590915	8,54583777880332	8,52155106487721	3,82020157647761	9,7178947134279	7,49867349656195	3,81873244804159	7,66537696784963	9,24858047381423	9,09384627583025	10,3943805417158
Ct-139	E340	Ct-1	3	5,8830688661035	3,31001790742404	3,30579262469913	3,30584930767414	3,31206959459826	3,30621013945061	9,14739255821918	9,26701461977667	12,8565839254546	12,4018836945267	12,5091493983956	13,6738482044128	12,2680590686201	9,0016512977996	10,1399071946241	6,89175211571236	8,62906032506963	3,81760240782822	3,30868257460546	8,66289297266425	7,8920500471535	7,85392380415653	7,42432608613129	5,97708763023819	8,94831663414292	8,44606068604438	8,78484139785723	6,90307490911906	3,3036377900574	9,35526111456904	7,17218181243348	9,32663871223984	6,95519769248638	3,29921303161249	8,81764161941502	3,31114480692988	3,30657780982771	3,30531516998079	3,30961638548841	3,3088950513524	3,30776622353676	3,30306026014264	6,88108796595359	3,30587383964026	9,2736660302366	7,0191336252209
Ct-140	E340	Ct-1	4	5,87551767935057	5,36485279726544	5,36481322082984	5,36544860984818	5,3645030784556	5,36475323389941	8,88304017880719	9,55912416314498	12,5252867626565	12,4327721580296	13,0175218627933	13,6055278137007	12,0964360230507	9,49394713499856	10,327857724303	8,20395723880963	8,76843346336985	5,36454664589697	5,36462922118304	8,20078921962996	7,62417340154976	7,24525307739218	6,7477254221125	7,94417819479085	10,0937841783024	9,08405930615253	8,66613383821848	11,0868163452402	5,36453260825079	12,7901067052921	10,3932023718402	12,6948100482695	10,9851399702218	8,02533673791367	12,1385797645662	8,56451967330615	8,48596421680899	8,01818186189397	5,36514464494165	8,06864194598738	5,36344213768437	5,36467653448074	7,46235368775281	6,46572298990807	9,38820302804768	10,0606810870106
Ct-221	E341	Ct-1	1	5,76373159119551	6,27506864466132	5,764352711569	5,76381344241525	5,76455233460561	5,76399311396328	5,76437565645778	5,76418165164985	5,76422203989299	5,76410591742337	9,49667845793259	13,8422849087212	5,7641312698971	8,07936130096084	9,91337503334497	5,76374981482368	8,57103021549844	5,76432493519065	6,49424643257756	7,10853079422323	7,22982524400169	6,88479615276071	5,76464288563063	5,76437476932913	9,9003792404354	5,76466270138969	5,76429149987272	8,51729074525771	5,76410073542192	10,671413218402	7,73444135932593	10,638352420108	8,50695748888845	5,76440339188926	10,1616776274141	5,76398506100328	5,76387147634364	5,76458636345535	5,7639351312842	7,17824179844927	5,7644167101808	5,76387869518408	5,76423628313643	7,77860858409626	9,28396205820492	8,13399865302167
Ct-222	E341	Ct-1	2	5,32223540008881	5,32185375539026	5,32209293266855	5,32212608483709	5,32068451137146	5,83292203939084	8,45563513755013	9,56086076561468	12,1875630293389	12,2021653113075	12,0162921473905	13,9405355293313	11,1061840690882	8,07779302493312	9,71169338121799	5,32255410707189	8,9113195840325	5,32162907135641	6,98119745003949	6,72919054847087	6,54050044774687	7,2904946192587	5,32218016034123	5,32152526397185	8,96263008183667	5,3213975835859	5,32219362955213	5,32232859834851	5,32196311237263	8,76248022494941	6,78600866484122	8,80367195227893	5,32162601987499	5,3214795451957	8,81792598635792	5,32272747346869	5,32199786533466	5,32216529434497	5,32153382764027	5,32255263309109	5,322324727988	5,32186844592556	5,32237300992303	5,32229526590314	9,40352716687559	6,95780766716395
Ct-223	E341	Ct-1	3	5,96676548322106	5,96660447056388	5,96660908018098	5,96636785033178	5,96630403318152	5,96692717460692	10,5936113735972	9,83297350641734	14,0232689150194	12,626426150513	13,3247188937857	13,6285495367823	11,2375703766812	8,8056274466576	10,0714643634103	7,5622083266011	8,4376286977968	5,96664457453966	6,47742861417585	7,16149613698892	6,59092361397777	6,61563179940078	5,96668527136317	5,96676627852436	9,52512294696704	5,96637788295232	5,96660294905892	7,13915576142452	5,96701617405236	9,7627558578982	7,27679739096778	9,79245451148436	6,96668522140498	5,96657602694737	9,25088964182244	5,96643224130634	5,96656789294005	5,9665920599222	5,96685582112004	5,96636688948473	5,96703590263746	5,96689407847818	5,96688696959303	5,96629302182407	9,08366344709224	6,87099574855239
Ct-224	E341	Ct-1	4	5,71614895202661	5,71659601962792	5,71662534382961	5,71669131401118	5,71677198476181	5,71626798226675	11,5965382506111	9,80680822326929	14,8736343583226	12,7896460547394	13,9084767379134	13,8314373032835	11,9815178264334	8,3978079208167	10,023094184829	5,71633562702409	9,09619332063502	5,71613172945956	6,74780779108097	6,93733553244991	6,80037830051792	7,0307661624865	5,7170249726126	5,71712667754507	9,9711731697117	5,71653158557617	5,71610649152128	6,39754947808626	5,71548511063351	9,61461036515224	7,09687627874875	9,62193062833841	5,71625911180296	5,71735578463082	9,68215821148433	5,71610360920445	5,7164705851235	5,71699683422237	5,71656212140177	5,71581162197981	5,71637296134977	5,71618930811669	5,71604120046723	5,71640751231901	9,44068473200616	7,74041332996653
Ct-296	E342	Ct-1	1	4,90859819046524	5,41904717176672	4,90817792198959	4,90764525199241	4,90934163815815	7,79759073733149	9,35686145778786	4,90771076406184	13,8759158215437	13,4650192667134	13,6822891022004	4,90905291468805	4,90801691437201	8,778929328961	4,90853427942876	4,90848518186216	8,21126367628554	7,13752827170894	7,16845857172257	8,35376541610202	6,27029257354797	8,18378201703992	4,90883765401057	7,47406104133835	11,0014985327545	4,9084773655829	8,79491828895928	10,4456983966941	4,9087600835674	11,7827374072748	9,19677712590071	11,777996819177	10,4405894047303	4,9088611001738	11,4186565085297	7,06576867604508	6,34085962299164	4,90778911813718	4,90796112193008	4,90767363395992	4,90906868193209	4,90913818410395	4,90780496380923	4,90885666370355	9,32610887983335	9,48291502784222
Ct-298	E342	Ct-1	2	7,25241352291874	5,19622375873093	6,18391611126908	4,68568558930577	4,68501815997217	8,3437013656399	12,0142505191457	10,2928933067502	15,3537606705352	13,609676521395	14,256728012415	13,8759622787429	13,192517883265	9,78136846964319	10,9923290196331	8,48846362044339	9,78906702138233	4,68579353831681	6,94614051822427	9,59238424320659	7,89351094551722	7,82333648200022	4,68530985595746	6,17781652707355	10,0422967490191	4,68568168993319	9,55862434083324	8,0007305343901	4,68441418394966	10,8726802958324	8,14006752515025	10,8562363207107	7,99607018343769	4,68495859972501	10,5239580828738	4,68642157273147	4,6858447287135	6,65194140737089	4,68469284001762	4,68632377470636	4,68488488234999	4,68531069157134	4,68538003869178	4,68461096851992	9,4050300330495	8,52515932653954
Ct-299	E342	Ct-1	3	6,02302380341706	4,70505170129877	6,54407210466506	4,19740194373102	4,19310818648762	8,26723582185733	9,8717986287963	9,22273514166378	13,8797441672616	12,3210078703621	12,6661076711694	13,5300641968065	11,8015272194823	9,59725697619855	10,7218454967103	8,24409507448027	9,45197640966781	4,19644507362422	6,06537504655097	8,91312767546601	7,16317201284502	7,49446986330007	4,1960645965323	7,65496411684951	9,22150579905331	4,19547258119951	9,294559083595	8,30243727781376	4,19534643565449	10,4077629814687	7,94059921075238	10,4301216242382	8,28357548237802	4,19529589144906	10,0392054933397	4,19562621153563	4,19481175576523	4,19517089539399	4,19291501536841	7,06936983806023	4,19433374290725	4,19622384674629	4,19411964240569	8,01127064821479	9,28747347219819	8,11021350911942
Edi-173	E340	Edi-0	1	7,61105847567623	5,99578557168901	5,99665949469382	5,99621271045371	5,99615446598628	6,50699417816313	10,2903610451273	11,1689957873193	14,2588430347334	13,9465038680151	12,7060138164304	14,3131952649581	13,0287160858251	9,45049766219127	11,8681325978261	8,24069611937858	9,55677088178112	5,99627003103808	7,42545907380271	7,40318888121831	8,8680331861205	8,9467192975338	7,80130980346662	5,99665418357022	10,7984382871543	8,55980367932429	7,43422399764203	7,11011450080822	5,99629813362145	9,83573230075686	8,00786294967568	9,73709693737384	7,05586353551187	5,99632430784978	10,5629188794188	5,9963076727634	5,99589104733402	5,99631299643953	5,99621045929479	6,78610255309797	9,17808216891836	5,99628500903377	6,67048818204212	7,86566815403621	9,36553250147785	8,57495812162128
Edi-174	E340	Edi-0	2	9,58081059114014	7,20013889757457	8,14630548816353	6,00474299288847	6,00509779964995	6,00515204436299	12,1759740600135	11,6592750090591	6,00510617595038	14,6075545887552	15,067062153566	14,1234363065932	13,7482201926762	10,2691255866167	12,2442485672857	10,0134655552582	9,51040865013753	6,00458503288336	7,12710904130928	9,5425253202251	8,66070302687502	8,97327875695459	8,13988004942929	6,00485524873646	9,92187448291203	7,9452399760949	7,92228044431472	9,13568006882347	9,56628446298697	11,9017088706259	10,5860490188016	11,8218290794574	9,04989970421917	8,00428320287047	10,5509336064039	7,07082335552107	7,92465948620575	7,82970962984509	6,5158291459231	10,4547258245588	11,4466808225685	6,00516989170415	9,46958069648189	9,28825879976401	9,21505346667591	8,48030976035387
Edi-175	E340	Edi-0	3	8,81529201202083	5,04605702930846	5,04537545880383	5,04380616590833	5,04447364801522	5,55626020165584	10,1485250379373	10,6279724045171	14,2187744820187	13,6484892929882	13,5762775972775	14,0104772825311	13,1325290642054	9,03061579171764	11,6325129826803	9,33544333961969	8,97560560938055	5,0452909627836	6,5978575535079	8,22949588444841	7,8263215450634	9,23613822341867	7,45925050306498	5,04541050498768	10,1025642808528	8,42703467997181	7,42843980942223	9,44993066550577	7,35779782095257	12,0624686404693	10,6787440838448	12,002340541304	9,46535187471404	7,83047588086555	10,7267795015866	7,15093858084913	7,89821434675951	7,70859701675447	5,04618309840896	10,2286314256829	11,7603065863382	5,04451225417481	8,62028374978932	9,17479131625553	9,28831706466361	8,65266818961516
Edi-176	E340	Edi-0	4	7,41667652737588	5,9836054051396	5,98355500176124	5,9833481858313	5,98276786727121	8,97932220812419	12,3042357130685	11,3622652228915	5,98324085892224	14,3967956992834	14,1970287334927	14,0531462744817	13,7322076123605	9,18120187300284	11,7228030359857	8,45069671313096	9,77953004967927	5,9836914504367	5,98344009184428	8,23435535627759	9,05405473251027	9,25638719328593	7,76153418466438	5,98327044083424	8,98361729855995	7,38431376377079	7,4596443053751	5,98308548355035	5,98341851481115	9,27542452057576	7,67755081614935	9,21325983668882	5,98387730986116	5,98282142366034	10,0126452151381	5,98359862704335	5,98284154114894	6,61466848999392	5,98315174967331	6,75054528739589	8,18934097083506	6,49413595291888	8,34213491946996	7,86659108258601	9,12262171368573	8,12599308888713
Edi-197	E341	Edi-0	1	3,19744145112383	3,19428763508297	3,19825258087544	3,1956594711465	3,19476576559401	3,19840013139922	3,19341665976583	3,20288024803412	12,0868714536348	11,8782410309461	12,279666444819	14,4263410624293	3,20267056274763	7,50459252464914	10,8649906272318	3,20632403810628	8,42753235607311	3,20256577615782	6,83681512598689	7,29018263012074	3,20164271913361	9,19870270141771	3,19059888659668	3,19727884966364	11,8243743448602	3,19885698062198	5,0081522539019	3,19683690520566	3,70811819696697	8,49116740056352	7,03259473985087	8,57297097605949	3,19760611252288	3,20558578521309	10,0431399440847	3,19685229075237	3,20449266849542	3,19513546751682	3,19711974611971	3,2008209775516	8,20445769913765	3,19965431538648	3,19793999533654	6,76643462985453	9,51107352839435	8,17660591759118
Edi-198	E341	Edi-0	2	4,00226667919336	4,00467255101654	4,00450889168578	4,00345511627993	3,99938121810491	4,00229968413826	8,86188522702304	9,4532790148719	12,9056905974945	12,4746021535777	12,4522719519894	14,038797653178	12,6224676442922	8,07592832248315	10,8845132706223	4,00216613844116	8,94109222861961	4,00469673342275	6,90530984735005	8,77299487843146	4,0004375573531	8,35524280426763	4,00577706622613	4,00479150023475	10,9436926089209	4,00425302397548	4,51444650509892	6,77207481532926	4,00358153573082	8,88852692613139	8,05848413130863	8,89683702615602	6,6997349074762	4,00473410105932	9,55642060051982	4,00514426991797	4,00296392445042	4,003411935752	4,0044046507048	4,00315647199345	8,74436276804335	4,00497993595541	4,00464806782336	7,82692087846151	9,33897138626047	7,37960450905842
Edi-199	E341	Edi-0	3	3,91167547506756	3,91056439184325	3,90802919493004	3,90626385531047	3,90687772587825	6,55052711633186	8,73624185233902	9,37151547081787	12,7569918094962	11,9219408646882	12,1945515845592	14,2179568043467	12,4518427878539	7,68879081195966	10,8857308931545	3,90896331909791	8,98024688345015	3,90489193101465	6,50567311376464	5,65836520188795	3,90989149736871	7,64941298556879	3,90892741335252	3,90855533396398	11,4192395563879	3,90832128825963	4,41849465639605	3,90841513426901	3,90734828117756	8,8470178235941	7,21615105181224	8,80838250953532	3,90713886301631	3,90442254469682	9,93690117269258	3,90325492498768	3,9053753159926	3,90705675783208	3,90638419914278	6,69200839227333	8,61929180105839	6,33391254503466	3,90987772502445	8,49804630815294	9,44285665853565	7,95483627196018
Edi-200	E341	Edi-0	4	4,26298013870382	4,26254356661337	4,26120938097401	4,26413830248606	4,26109006841876	4,26268548638721	4,26092881544155	4,2623712473138	9,18323180605439	10,8110373210957	10,2740375820064	13,719007300802	10,9254692744774	6,98509285847806	10,3337189493823	4,26296535318535	8,55351429090392	4,26436833131012	5,97555310636622	4,26371975341547	4,26499911162425	7,22692936512813	4,26349639888909	4,26605977050282	11,1203774900453	4,2623181882323	4,77311390019813	4,26031391708486	4,26276593828837	8,00599730044314	4,2638156691219	7,91951340484727	4,2640469265451	4,26197542200873	9,44896557109606	4,26367057626263	4,26489180379109	4,26247590739854	4,25984528362399	4,26518850134391	7,77688817094045	4,2605806824603	4,26048459570778	4,26219801389888	8,99700253004311	7,63029153427393
Edi-340	E342	Edi-0	1	4,23519567768195	4,23267841394866	4,23189005977787	4,23582584050408	6,62493093663118	7,49655989892551	13,2858593993796	10,6704123283903	16,0706448694418	14,1634373796279	15,1148832658357	14,6553950110414	13,6763897895867	7,95944570112537	10,936303376405	7,49342096230332	9,03668010397359	4,23235375199717	4,22952310943338	7,38481184332944	6,22818488730468	8,51621458773982	4,74421012865374	5,4299989330487	10,8533758808576	4,23233201924414	7,88849639348478	6,94510633483805	4,23353479614125	9,37773846297777	7,57278350637018	9,36860876215727	7,13068777282529	4,23444001140202	10,1074888990624	4,23311717443356	4,23562140353424	4,23483646820048	4,23606791651593	7,15524915836283	8,72747627532492	4,23501490696915	4,23399073473684	8,80512437838642	9,48294863666225	8,09347264291672
Edi-341	E342	Edi-0	2	3,93173407324294	3,93169688244473	3,93107869966177	3,93376461430682	3,92902690482911	7,7478329399207	12,5455424220435	10,3645299548435	15,7335361219235	13,8538295076867	14,2812141346307	14,5726227730735	13,2551434879774	8,26872494619659	11,632019377168	8,12991103463701	9,14523408553039	3,93076943672588	7,63797712928289	3,93632406187865	7,22841369798931	8,36355998830814	4,44175678598258	5,37003089967643	11,0362116327607	6,5381389409887	8,84032658085184	7,37479201760731	3,93221535769579	9,77269437187085	7,56058171749881	9,75179514424029	7,51997092931612	3,93177908879866	9,89266424993998	3,932113632557	3,92937030451876	3,92803080362549	3,93272320248171	7,27377903765196	9,28837550690033	3,93018479282076	3,93256018849344	9,15925172359458	9,46053396833738	8,13614936523795
Edi-342	E342	Edi-0	3	4,46958117748915	4,46924109782216	4,469329288189	4,46533113196786	4,46747600426042	8,01373747835177	10,9719743760111	10,5330109131185	14,8347328973841	13,8583314333533	13,6066250097998	14,5552585326645	13,0789305462601	8,23086033849163	11,5804374905459	8,09663129977223	9,22059455131619	4,46877338186754	7,99161334273941	8,15580024346511	7,90948258886734	8,58686745838055	5,27845644265264	4,97926843083038	11,4053901291712	4,46849770372715	8,91015856215966	8,13409019086777	4,46740645729066	10,2863540422595	8,3009159663375	10,293462669755	8,18734782558271	4,46822798688098	10,3452510013495	4,46907092079857	4,46835459528417	4,46838149650259	4,46964548088202	7,62864847550423	9,97094475329081	4,46758966542095	4,46894502049358	8,7978220302436	9,55947236895311	8,20962325377963
Edi-343	E342	Edi-0	4	3,20058408575422	3,19846473588551	3,1974010195102	3,20147816855433	3,1991240020162	7,3133242230325	11,4131734278087	10,2320065022374	15,1151121670251	13,5951023798695	14,160620889492	14,4853754660962	12,9906780330043	8,20361962878078	11,1596526513319	7,73942307918617	8,94193357171489	3,20042642107693	7,9217699123801	7,04852596892209	6,64452418993075	8,53848358633907	3,70811819696697	5,08734632250032	11,2814985112094	3,2032962699266	8,66847513985125	8,08177311290128	3,19716734812391	10,0676322934909	7,64623333631789	10,0696942004069	8,03239868307029	3,19438642474613	10,19074624435	3,201153138318	3,19671855894899	3,19900344558437	3,19316141057894	7,37031788611202	9,66783827311869	3,19646335986208	3,19642125157991	9,37505685581669	9,37447276476673	8,36256948306196
Hi-129	E340	Hi-0	1	7,38452180073101	6,95652381910825	3,18205209613191	3,18109702625331	3,17494098926994	3,18107584345578	9,57525868331872	9,49466021506426	12,8360538686279	11,9317013303786	13,5198375466977	13,6706615518414	11,524692366918	8,67959948767113	10,7122643232856	8,91634597076412	8,42011770437356	3,68996633824133	6,8281521616746	3,17856286897374	6,80818674072568	8,79872622139682	8,07927618937068	7,81878718785376	10,7135935307839	6,75942271372089	9,81355525898374	10,1553110309068	3,17806310567226	12,59500093777	10,5120892763064	12,5282890615901	10,0360810298806	8,57656721546705	12,054730725774	6,80831113260052	7,96193782929142	7,37991569943068	3,17671074849586	11,1352477944399	8,34942279022327	3,17625026386303	7,17274623605475	10,791372219085	8,77181754389379	9,9586179727837
Hi-130	E340	Hi-0	2	7,20437525535189	5,29911033658327	5,30015146897762	5,29977537159956	5,29914188106259	5,29890153681792	12,5297712194484	10,8359286524374	15,3245041242208	13,8157296242295	14,6111555164521	13,7343373307825	13,7824156694456	8,52245238438489	10,3545276542592	5,29895546047968	8,81604779866418	5,2988604094413	6,67586478319234	8,47619855428577	5,80982851528808	8,46993686486622	6,92275723579109	5,29855143448095	9,28258158760937	7,39465777958481	9,23656030464361	8,46625468608361	5,29823645746011	10,9385332781224	9,43485922712637	10,8478614839223	8,29300117815784	5,29943389051956	10,5815356692661	5,29870384136423	6,86617056241336	5,29913901487159	5,29848293615699	9,03871449785507	6,47362221895742	5,29914647075986	5,29866541394831	8,47519303334212	8,52222659635315	8,60012846641111
Hi-131	E340	Hi-0	3	3,91584090158538	3,91564110769213	3,91372160793114	3,91411186416441	3,91771319604156	6,30531563867667	11,0276662513045	10,5991160341459	14,7278669387982	13,4489170801395	13,2321320185585	13,6908510919469	13,3536360820345	9,11591400075796	11,4186231989251	8,47972291402798	9,51439642083318	4,42575634967458	6,35185073609951	10,1237391919411	7,65304799054782	8,62530925278841	7,11336505128026	3,91708978463126	9,41383487255433	3,91053811999936	9,6834588958965	7,08180941715641	7,54108305941638	9,42907837373238	6,58732266253594	9,39063057012416	7,05602268452665	3,91703279673033	9,59166599736277	3,91739945446864	3,91651540727551	3,91733140582051	3,912332715834	3,91627355724018	3,91207910051913	3,91281213032037	3,91430272669653	7,44065891527315	8,4710068999559	7,66414612114827
Hi-132	E340	Hi-0	4	7,3337441660588	5,19240655623265	5,1925905303747	5,19256150056241	5,19314295665055	5,19192931989517	11,8358980098573	10,4899030038099	5,19267075384683	13,3671828919768	14,2806782751106	13,8025030316471	13,2076189425324	9,38579170305587	11,0895710788084	8,38270620841777	9,66696430254429	5,19257299198508	6,34036748535213	9,00944593729739	6,4452873449296	8,71201249681934	7,0503075673272	7,84413821386844	9,57344718411268	5,70344794537419	8,91760741418518	8,38054825135811	5,19216266111878	10,7100902762938	8,48616620834448	10,6405115257099	8,26099205873492	5,19249556551656	10,3370903610745	5,19193070339356	5,19214324586397	5,19272966171962	5,19153358844869	8,24168804554816	5,19300137098518	5,19251823885042	5,19275097291573	8,81740520002318	8,62754582535075	8,37639640723695
Hi-205	E341	Hi-0	1	6,08480082161662	6,08439765276283	6,08462996271484	6,0847708105493	6,08443118269213	6,08483467040871	6,08478041125302	6,08485093149273	15,4877393254904	6,08440637051453	6,08445837984053	6,08449684470304	6,08477806656861	9,95312315536442	12,2311695970962	9,72474898320943	9,96640430644485	6,08436835879241	6,08475780988651	10,3451840720466	8,33911064506876	9,24960606229105	6,08443694400302	6,08488308814922	6,08428306282774	8,71356475301315	7,28078882823866	6,08487973146719	9,74681409685918	9,57548520433496	7,38979502395228	9,55762765896649	6,08471314821553	6,08459326562366	9,39660969250322	6,08473319277431	6,08448674715077	6,08444985694957	6,08511572191542	6,95299002346435	6,084611472234	6,08478094826917	8,47471587656726	7,12161475271117	8,88034186207482	6,08453891508709
Hi-206	E341	Hi-0	2	5,15393792054283	5,15468286875778	5,15493066167361	5,15412511335444	5,15309204457497	6,41154141658228	11,0563367809926	5,15386487257165	14,6122018788377	13,1358492522338	13,5008467513038	13,9171864862078	13,0631223990194	8,81453064865461	11,0637548143793	7,86934711552095	8,83164738667991	5,15446739342675	5,1538431315602	8,97198298100448	6,72127405796815	9,65118073051684	5,15352018319195	5,15424802655725	9,42638864329881	5,15596569255884	5,66492555505535	6,92759291154798	5,15524642016014	6,95590244885599	7,563378611818	9,64971016760178	6,75087229297035	5,15435562195121	9,33942261175735	5,1542146803906	5,15370781149915	5,15446892464303	5,15413777779378	6,64518208108958	5,15452823073766	5,15402609237711	5,15429965241758	7,34003932606348	8,76618113087507	5,15492431139043
Hi-207	E341	Hi-0	3	7,16938416815916	7,16920290950094	7,16938921903199	7,16940365083185	7,16928994323999	7,16929607128793	12,0477297539063	7,16940909205019	15,3515310950381	13,4087403687807	14,2277242790994	13,6412389641029	7,16935619386145	7,16941034588615	7,16934727424935	7,16950079308377	7,16929031231768	7,16940667106494	7,16940696173308	7,16940472846228	7,16934017965399	7,16936220202239	7,16931292149948	7,16939211540607	11,4245463181807	7,16934248209712	7,16940926555783	7,16933855955472	7,16934414474147	7,16932310220573	7,16942053680581	7,16931536220785	7,16937570605426	7,1692373666495	7,16933537985232	7,16931259365553	7,16932713717013	7,16930851630483	7,16936521233472	7,16927186814258	7,16936897812979	7,16936790941926	7,1694099472164	7,16930643193666	7,16943293943902	7,16930636663328
Hi-208	E341	Hi-0	4	8,38809081551531	3,66916152817088	3,67085183509341	3,67223215009418	3,66760202611061	11,3202825128622	13,3053084986299	11,666913100075	15,8125019604448	14,4624204213677	14,6334584928238	14,2658093687167	14,21681836345	9,36227461852894	11,3367196376767	8,54628436686168	10,0480323661602	3,6726218379002	3,66972143166191	10,8942594737355	7,73184612582648	8,46036621398635	3,67117466610289	3,66918927599579	10,1433728531609	4,18018577984222	8,51145871428623	8,90947668532173	8,41926031751449	10,6547024122484	8,33246013545403	10,5976975470092	8,87046486047906	3,66722203889236	11,0288012960039	6,21692346987974	3,66782930036896	3,66926697899203	3,66758491396549	8,60157078073013	7,45074207878832	3,66834750752071	6,93179052042949	9,27859874198295	8,47974886821965	8,97695294145895
Hi-348	E342	Hi-0	1	7,89855432132108	4,04259507750361	4,04457503204128	4,0427537392248	4,04307961646286	7,81347450851205	10,8373363882158	10,6585185281975	14,1755852750304	13,248507136439	13,1925128331191	14,0511080118135	13,094002538375	9,01707366625441	10,778941559969	8,18023490889385	8,84917454151362	4,04017670802575	7,48818311958649	7,51477088868224	7,14217080462161	8,66724827475492	5,00363749988051	4,5521649217529	11,0979933950704	4,04036883783266	8,59293975481719	7,04040982266196	4,04504789636531	10,1332441115155	7,09414265578326	10,1337634208196	7,09162938161951	4,04159371912776	10,6193248656952	4,04092158815672	4,04068610646449	4,04208279493522	4,04006627058525	7,49782983854503	4,03963354285691	4,04148783437896	4,04266845110338	9,52944424683274	8,6390894574635	8,75889410967836
Hi-349	E342	Hi-0	2	6,88961809618304	3,86045203530556	5,87985924272662	3,85920029954789	3,85528572253012	7,46299606711882	11,9475540997007	10,0438744062222	15,0043966437412	12,9471386828172	13,7857952270595	13,7398158723381	12,9087807284031	8,9509744205723	10,6267296476717	7,55601949606295	8,7341556478619	3,85846823443087	6,74612060899989	7,43690301403291	6,869951871856	9,2553006668834	4,36764879208997	5,38467395045746	9,71324808677071	3,85795062469372	8,51292795581746	6,09471500340552	3,85733409722317	9,2932615350423	6,77046571670494	9,27367849639456	3,85925214927448	3,85415370217647	9,47699694375983	3,85781403759409	3,85385440611497	3,85584229815206	3,86017723895292	3,85536908320229	3,85438557310135	3,85673217731953	3,85635997128561	7,2111433201951	8,86116022106409	7,51903271585424
Hi-350	E342	Hi-0	3	7,29973055574257	3,2937674260338	6,56397655587915	3,28975158587586	3,29912591620202	7,94677054977215	10,0466384339216	10,4861615240335	13,6228658681062	13,1548086856354	12,4890154791369	14,1668530202607	12,9319011117853	8,97334145016544	11,1218567377075	7,85746151983235	8,97470277334602	3,29398048837116	7,3500923247981	9,36017446636774	7,17351877029552	8,83381072065655	3,80415938183012	5,38157799116878	9,71633519975361	3,2982575722051	8,95506221124812	3,29872615383496	3,29810487405503	8,97614895663455	3,29763014919601	8,97539997165299	3,29160819428945	3,29702064580438	9,33193946787074	3,29515703672879	3,29254472033165	3,29390415569097	3,29752992256281	3,29223538533903	3,29190497603469	3,29659526762696	3,29892509704279	6,9856954544986	8,73613080070374	7,69507274081796
Hi-351	E342	Hi-0	4	6,83482802473737	4,21552567104978	4,21165358441302	4,21525668330861	4,21385753462799	8,37796693079798	8,97398663726459	10,1080936228246	12,6087999285365	12,5790566442429	12,095882733136	14,4064352509609	12,8578365795557	9,52604245146228	11,6386302351148	8,39101527592804	9,28757969466619	4,21342159814185	7,14673401966944	8,8545342609214	6,41156607827735	8,27280985643117	4,88213123560492	4,72553654864674	9,71061070569348	4,21394282772299	9,07208679824086	4,21651651161707	4,21477888236697	8,99460310319147	4,21614788853741	8,9867677735094	4,21426056623608	4,21404855567107	9,29494025807416	4,21702192969606	4,21733447420354	4,21417712906656	4,21631017623509	4,21446397624313	4,21351049873073	4,21443691195403	4,21347428356897	7,61775927670679	8,70140269475038	7,44107722173826
Kn-141	E340	Kn-0	1	7,82907795814755	7,39001986023675	7,87233130436188	7,69218108627368	9,62788078188372	10,725069259808	13,5950633654552	5,98169711333265	5,98189399675677	14,615477570072	15,4008846033865	15,0033377918717	14,4300162828907	10,8113150722478	12,6414829092293	10,240257666109	9,17522775591315	5,98204980642435	5,98159933064831	11,7964952654852	9,6519717158882	8,87320541580487	9,06122421448006	5,98161670170185	8,82193864343668	9,38317353381982	10,4215850703041	7,87347083225488	9,5277653781386	7,94318463786118	6,57410791764105	7,82760305586406	5,98175245015591	5,98138352970609	7,9053024649646	6,49239814370111	5,98154120338018	5,98155637080519	6,79125767218297	5,98148602919923	5,98160220316196	5,98112028559496	6,97147780885187	5,98161519296573	9,41022105379608	5,9819579816385
Kn-142	E340	Kn-0	2	6,64325903115236	5,81542480322943	5,81556377516972	5,81540171942319	8,99108238955251	10,2351770951809	12,69718105727	11,6194579911334	5,81548645870053	14,3963001485309	13,9456892420382	13,9975173854345	13,1487636667956	9,81606746278027	11,3927901042241	8,99025135494361	9,30855001971237	5,81498176852019	5,81551231666114	11,0393356003667	8,78524370739239	8,49901082306332	8,31023334340648	5,81504197058169	9,84249990028837	8,7478200013372	10,7998414059204	8,06703554037015	9,16097398223068	9,68845227551531	8,08821161163523	9,57439873344934	8,07688488418018	5,81519010277712	9,11809593722941	5,81517602000129	5,81558341527567	5,8154289937478	7,1042691648699	5,81490582962549	8,3996949662225	5,81462916255005	8,33333807644281	6,88852467554911	8,76927239877906	7,19625891310969
Kn-143	E340	Kn-0	3	7,7699894448848	5,71072930562907	5,71088005486303	5,7108037647409	8,47374884465892	7,63706427644269	11,1129718800558	11,5660054924282	14,1271558892822	13,9701988330899	13,1673472501276	14,1544414808926	12,6461624659666	9,75059664202452	11,3476992896342	9,16576878244002	9,36449258637369	5,71083123299733	5,71087385238616	11,0400506553321	9,40338942059178	7,95294155255964	7,84119048604145	5,71086919093934	10,1577131630167	9,37877988469055	10,2122163798011	8,55253243312682	9,08483073668064	10,1535392481612	8,69066729365532	10,1216033295088	8,59477099472288	5,71116303768909	9,1781158548778	6,22160638121647	5,71059236507523	6,83759290103188	5,71054559156389	7,00352700044154	9,12686927620722	5,71132169683839	7,9793569546883	7,32089956657314	8,88523932164154	7,21870641516168
Kn-144	E340	Kn-0	4	8,37041541127607	3,88928895035634	3,88686046025859	3,88839796337764	9,33871529211813	5,92263354109154	10,6175747335587	11,2557205392309	13,8906370197383	13,7927202982278	13,3627737017898	14,2795239604418	12,5211507171375	10,1465546643828	11,8707728619422	9,85661733605951	9,71897061894507	4,39802302006012	7,05368880139734	11,6790578930715	9,6500353567577	8,79857948598382	8,42731784503321	3,88633045906007	9,93123991283277	9,4403826504167	10,7156619597147	7,85675613024498	9,95144822472457	9,80723957964629	8,46434091107292	9,81508433378398	7,87754003128888	3,88911170119839	9,31350879926292	6,64746716621941	6,65236359756128	7,38230369502109	7,01143961022744	6,56741247517074	9,12718621249463	3,88836676462855	3,8906544551598	6,94481371571517	8,94529442905103	7,44630545212548
Kn-213	E341	Kn-0	1	8,54966955150201	7,48886305970926	5,45440235358757	5,45438544043973	8,43449260900423	9,79397345742005	10,9633396385491	11,0835345372738	14,3885339540039	13,8909461534783	5,45369642281423	14,2369631306255	13,3075620801864	9,44587480695643	11,3008082047509	8,16310411723261	8,88198067666539	5,45460215640631	5,45539040924249	9,8000121946291	8,76383794460456	10,1346948325447	7,37531772909826	5,45435933772313	5,45421892371938	5,45461742087479	8,00518180624631	5,45514501229454	5,96540339881216	5,45478107635027	7,95960449803568	5,45542255474905	5,45460819697083	5,45452594642975	8,08934631539829	5,45523673030752	5,45497259233739	5,45502177672643	5,45448953647287	5,45516158664823	5,45475465358119	6,88580169794266	7,86343732637924	7,43532710628924	8,88442660228561	5,45500505600173
Kn-214	E341	Kn-0	2	7,5694168316537	4,92064981954214	4,92086102299978	4,92137220458171	6,83062564651529	5,43162876184992	10,5286599462475	9,99802502524284	14,1020213365048	12,8364926933868	13,2516845205834	14,3670933487833	12,958800205428	9,25987198368163	10,5133559763676	4,92038886747326	8,61539646563867	4,92111623666568	4,92190100377095	8,54564672968047	6,98761591592796	9,72009640046904	4,92078470969231	4,91949294954163	9,26343577320335	4,92109232454458	4,92032920557213	4,92087607478499	6,15386879590518	6,96032560836329	7,42118790197067	7,56707801972079	4,92068033808656	4,91990913038968	8,02281994238034	4,92136565041382	4,92106802723412	4,91985230962572	4,91993357877491	4,92046809118573	4,92144362643183	6,82163069304071	4,92096172366052	4,92065173129445	8,88963224007974	6,61359458282859
Kn-215	E341	Kn-0	3	7,49901227420519	5,72906323295416	4,88815954641585	4,88955183500925	7,07149885464459	4,88909900642937	9,06649479432073	9,9621444874906	12,639318052004	12,3755377756747	12,061060448382	14,1313544712034	12,531828833263	8,81031578411198	10,2650045827561	4,88622206209766	8,45365656394888	4,88881637528017	4,88768997891832	9,57756275728389	7,06075221721974	9,08989937588302	4,88831625341007	4,88823300706069	9,30073650999375	7,54839948800058	4,88882587263771	7,24103998080777	5,39932748895276	8,06016856295922	7,12804045222328	8,28697929375686	7,31861167129856	4,88788201753431	8,05979601579051	4,88846058285984	4,88823967650785	4,8882061163873	4,88689903357569	4,88922599217015	6,80904415702459	4,88710975614761	7,14915988645267	6,967979085424	8,71864560367636	4,88937668713687
Kn-216	E341	Kn-0	4	8,02368357351139	6,56117991925561	5,67561069440149	5,67600348821468	6,84959170661016	6,54442326872251	12,2150795161875	11,0228588402142	15,2640378275606	13,8647391434949	14,1859686919921	14,114604964688	13,6154186006838	9,08691179147854	10,700000888286	7,69278269152217	8,60425576337872	5,67601751698548	5,67564469449219	9,75980413236531	7,25165331455667	9,64266545768855	5,67616004865716	5,67582054573459	9,55423554566321	7,56983284002065	5,67580826415668	9,70054124464201	6,61492038686163	9,76082936934917	8,11086408717088	9,73250494275417	9,59700060486797	5,67602481411059	8,37793886911021	5,67541890480329	5,67590527236707	5,67557470389627	5,67580855407464	7,60321174159661	9,57198018732819	5,67649390871248	6,85317405052169	7,08439411382061	8,9465703738179	6,18663533942883
Kn-300	E342	Kn-0	1	8,1704676114278	5,97220144923962	8,44080589579267	8,17562523978404	9,16126183131525	7,54850568338451	13,6338742400733	11,5460433894136	16,0220283630496	14,5381065134038	15,1332954875311	14,1635404912994	14,1361154278149	9,35666775607233	10,945535070053	8,00011654398169	9,24589366750162	5,46116542644813	6,64577696302694	10,7354668105417	8,13688350322563	9,06381747632724	5,46217627298263	6,8496986351485	9,71068886615852	5,4610618854605	10,2503639045171	8,38850718378819	8,20368870998109	9,02838316283956	9,88047777612484	9,18867683653599	8,39576934404102	5,46117035466271	9,47171361069368	5,46128215250932	5,46191334855854	5,46123559668148	5,46107279767525	5,46210173083756	7,93579115015874	5,46223696339116	5,46156742592817	7,67434168134641	9,33896520363084	7,42287309390242
Kn-302	E342	Kn-0	2	8,22533868940739	5,21127691459028	7,56130080447964	6,84768093217413	8,17528899208211	8,12122670027269	11,714222412452	11,377008056186	15,0754548586995	14,1610937839924	14,111637709964	14,5873670927773	13,4213420222817	10,1382649641781	11,3620634211319	8,89845958997051	9,80193726008307	4,70066918943962	6,63941561029287	10,6221948237332	8,68840804921436	9,8296795353914	4,70090392668319	6,71907359821067	10,0076933345706	4,69938870061231	11,0024721677155	7,79798664182972	9,06792487781451	9,3827118745886	8,10124278650914	9,38865145614804	7,88516655749345	4,69807306797044	9,39052186379709	4,70072245101574	4,70099945107229	4,70083726678048	4,69985266920201	4,70046592997474	8,44699744841219	4,6992383194743	4,69936509661966	7,91911335208681	9,2033152652969	7,3459488577087
Kn-303	E342	Kn-0	3	8,62626539413332	4,85512704986196	7,45269774114796	8,58258638877651	8,83352293552506	8,36596165168399	13,647995405733	11,5761297520132	16,0511245524037	14,5455945669881	15,3303056992666	14,6939117348324	14,6446246751588	9,96703437116178	11,2479998840745	8,27212307304684	9,40559566712782	4,34259473077288	6,77105298779682	10,5343324596917	8,50565115403407	9,7461725453516	4,34508022997949	7,83334008919515	9,11494729549602	4,34664398494369	10,5817627777028	9,021196219113	7,90421037586774	9,49966096946234	8,44943647664408	9,51982000720764	9,00299074884954	4,34430649365033	8,22445774709465	4,34412028399361	4,34544160447953	4,34586338435867	4,34504025295664	6,74160715544859	8,44296990304463	6,19423946101251	4,34542311119755	4,34246422321836	9,15191096462489	4,34320912018737
Ler-145	E340	Ler-0	1	7,35236308181561	5,78921178416736	5,78886309991473	5,78888991583525	7,63569302019882	7,15639161827074	11,7775579816383	10,8767675642345	15,2383740778972	14,0277133871584	13,6347175546554	14,2916997154559	12,6289720521697	9,93481417083278	11,3969531132546	8,51927793083613	10,0368595574591	5,78912145052111	5,78889326093792	10,9245879452595	8,32941831579143	8,63159813181718	8,33246037050013	7,5380527456997	8,89145210947506	8,42130191510804	10,7628153294082	8,9731397409952	8,91171827144646	11,6778203392101	8,94144491346815	11,5860861805824	8,65282595122142	5,78934515872844	10,2316202146219	6,72469807566662	5,78903180854493	6,47543036539162	7,32464808682252	8,43698387651449	10,1010174187859	5,78901716562665	7,1810925849716	8,194354739494	9,48529229593036	8,35047808509342
Ler-146	E340	Ler-0	2	7,85045894148482	6,20603549249997	6,20592285508757	6,20606583311127	8,72484771719205	10,9165467753618	13,3808101588871	11,8034470046591	6,20601199700633	14,8620531875324	14,6442734543666	14,5832232901961	13,7556099215283	9,98261024580309	11,6249642562215	8,75739257106526	10,3557943752467	6,20580784258652	6,2061477160593	11,2401179449856	8,35796788984857	8,87754617749758	8,575568041664	6,20576076467015	8,99612860809962	6,71681494903844	11,2586141957396	8,19331997354762	10,0809176081289	11,2561465576894	8,78052881396268	11,1680728830242	7,85798216490664	6,20606430899176	9,91280523821252	7,17582822174087	6,20605719583017	6,20578371228245	7,56985311352689	8,21506396519746	9,55222538839539	6,20584209314946	7,3764102667196	7,9193948084604	9,43276264763363	8,00449512873012
Ler-147	E340	Ler-0	3	6,06137297367977	5,5498647657338	5,55069013255285	5,55088900815918	5,55061976910554	9,3689181517762	12,5777312332022	11,0496494699896	5,55099484996362	14,0084040309986	13,7501304504028	14,2292046395526	13,2177281621723	9,47816461345009	10,4441700985578	7,02039479293654	9,44353627555306	5,55108500358397	5,55060895621981	9,64129528501132	7,17169291812321	8,4164946434358	7,64132156059166	5,55055645808348	8,46638962614444	7,67790023426278	10,2864861524198	7,2063161642331	7,50238722252476	9,62053652362797	9,65417215024928	9,55979941217989	6,79030091668175	5,55002754455571	9,81744498878627	5,55053281780564	5,55018021795721	5,54963492864116	6,66462121977329	5,55063207153385	8,35327104893427	5,5502630428922	6,72540095765143	7,90446578072525	9,33642935576609	7,791763904137
Ler-148	E340	Ler-0	4	6,62455979074244	3,81001077191413	3,80798855797027	3,80929286228849	3,80617177096085	5,89600662188984	3,81184125568582	10,0196640575685	12,5132971499119	12,5921532235599	11,1601070492862	14,1182139511936	11,2645784984107	9,33262446063378	10,9105706035794	7,86402721437884	9,27813317472194	4,31949943613689	3,81112805728892	10,6910685524405	8,55086348580068	8,74112713348936	7,5495160018676	6,40738314824087	3,80608337320208	7,41253141584462	10,2790262257471	7,44223760824026	8,55415728512572	10,3523542002835	6,98166102969048	10,2911944148275	7,28677179847605	3,80829982594925	9,60556527193015	3,80898112708244	3,81472795430317	3,80660676709664	6,99928022746532	6,63818400872594	8,79328951092537	3,81036533816033	7,30380494392587	7,51299921677656	9,16352603291811	7,62582977678228
Ler-269	E341	Ler-0	1	7,06554091093039	5,74839386274707	0,499086799857999	0,647282303578933	0,622080977266071	8,40291543082373	11,6982030742245	11,0802737661136	15,0474895702095	14,157153318674	13,3019452084114	14,7657793160119	13,077876489463	10,5264955575321	12,1755692199287	9,72515630513774	10,2171191645584	0,551758181188538	6,99965110012866	11,2235803437525	7,80956807673063	9,6846810790507	0,585688351712119	5,15198439366212	9,7447868618076	1,09861228866811	11,1838877269823	7,11821986524857	10,235805875054	9,37192122003812	7,21678351480632	9,33428942801896	7,09429177708423	0,662356548488741	9,65808272772195	0,434534310476382	0,65813607610557	0,627502465610677	7,20226409386116	5,84154923086907	8,09890757892674	0,506019914254233	6,91069601876522	7,12731732676247	9,54754274098586	7,75317288494121
Ler-271	E341	Ler-0	2	7,93611919978602	6,58672830954887	0,856199903861348	0,82226136792407	0,870393331692209	8,64459793205303	10,1955342664922	10,491130179982	13,8499623160981	13,0753621114898	12,387015397789	14,9297770536101	11,3804360066464	10,6409636025919	12,0791408561094	9,57458410026485	10,2061974721354	0,912139005821235	7,65044464277904	10,7292670400235	8,12765905363888	9,24429682125163	0,92364899014293	6,34984299525915	9,82233927790276	1,38629436111989	11,0066729622779	8,12543565697507	9,15912160196952	10,8878357289432	8,79969629995588	10,8557319478137	8,28201616260725	0,940890316955435	10,0520331559304	0,913414410261963	0,935334350632483	0,890731505299401	7,01375310371539	8,62816462576756	9,23759895413682	0,879546020470567	7,85135505282765	8,25674211026586	9,68787604980446	8,19064819587668
Ler-272	E341	Ler-0	3	6,4049953878969	6,30790142028063	1,1230602204614	1,05079403505674	8,34306834029797	8,37536936396627	10,920943746163	10,7848374047238	14,6414113097615	13,9889489125115	13,0250739889547	14,6804295059942	12,5310516718037	10,2945868792282	12,2269837268915	9,4300332891743	10,2999455514843	1,10613356162831	7,41708855414969	11,2233120495157	8,53506658835546	10,0439886917684	1,04507567502407	5,80956636167972	9,67834427867139	1,6094379124341	10,8121106820963	8,08691593176571	9,68851826440171	9,62344568537708	8,33789643043144	10,0216952376162	8,0200937320207	1,07660683331237	9,78298629949069	1,08361734077416	1,06873761569576	1,07898771652422	1,12477028618743	8,45903189674173	8,54300360518038	1,09638585401479	9,45277968199352	7,42974872957794	9,6624548996371	7,75770409391091
Ler-304	E342	Ler-0	1	7,12029002094979	4,75933228575014	6,85589567479778	4,24523105826404	7,75200829510372	7,94688818939615	12,0395500371485	10,6551092424412	15,5382782988554	13,9734981539563	14,2072896741677	14,7843596579802	13,0949401744358	9,93749280324988	11,4194960934616	8,68898497623344	9,63984436020894	4,24734579051563	6,25196715091396	11,1845777442894	7,64786746101972	9,48574869878133	4,24869911334672	7,38016430730952	10,2799105720429	7,47112982820095	11,0889352912613	4,24914587320659	9,63532339567753	9,32251203354644	7,24664307008683	9,40890694662793	4,24720456081737	4,24769762552734	9,68965531346598	6,09035288357669	4,24900321273087	4,24896593058772	4,24873519060916	4,248718802359	7,65644710456841	4,24633273366121	4,24814762654575	6,96847640343616	9,68280240268769	7,78224514364645
Ler-305	E342	Ler-0	2	7,47017196758766	5,24361563846533	7,07904699174151	5,81911531696489	7,75006176889383	7,89543473394402	13,0574249919562	11,1092935941553	15,9270741720067	14,4047276831601	14,6868657365977	14,7414470005372	13,7038268909529	9,48899512617408	10,9945700660669	8,09062576166298	9,46462892138216	4,73120920908178	6,46812180740029	10,3886109194422	8,27659894202075	9,17381171952565	4,73122415091499	7,23448662320927	11,1110765661984	7,13182291519835	10,7646481155936	7,0800861976356	8,8355812243767	9,41824892656335	7,34368541741806	9,52223549751147	6,97671786014367	4,73157392264807	9,37801778994985	4,73178614148991	4,73190698546316	4,73382096093913	4,73366132644159	6,94582834249127	8,35113964486602	4,7323476020294	5,89778196429877	7,05907613549068	9,46957828511162	7,43466850080188
Ler-306	E342	Ler-0	3	4,09397643772596	4,6060597601996	5,95109822479504	7,01473987770282	5,99952076843605	7,7211606197711	12,5894371845914	4,09397333704374	15,7646863113984	14,6812459100963	14,5293375621237	14,9181619083187	4,09438167473688	9,81710264832599	4,09740826988407	4,09702611899861	9,6319400447928	4,09163271770542	6,09366131890182	11,289268402932	8,05559499684031	9,09177796772848	4,09536528252677	6,69305581951444	11,8540245290978	7,00940595528776	11,1199385466147	4,09476826289781	10,1985476140043	10,0404036524707	8,45178846184177	10,0724556171551	6,71517458756804	4,09558665490455	10,0343998200136	4,09707232310911	4,09411962118877	4,09628326292671	6,53230106459608	6,75132966395093	8,87109091326132	4,09804788023718	5,82199899264184	7,97184680154225	9,60505716817697	8,1787216039044
Ler-307	E342	Ler-0	4	7,8847576692614	4,30139939473631	6,39938351038277	7,95689501750846	8,53393968289485	7,95685482818615	13,4015688501452	11,1573442711401	15,9417948329894	14,3064193894653	14,9029056761125	14,7006001992327	13,7948908088735	10,1964978121667	11,4017422140777	8,6350967058592	9,4746573560298	3,78846530018541	3,78686494696129	11,4076935000827	8,25575137730057	9,64009658931881	3,78687775305457	7,155053664749	11,4197725783498	3,79239425268546	10,9162341145248	8,80325593591393	9,51493004473336	11,4852990647492	9,35654272258784	11,4558296778457	8,85782862489465	3,78888272226271	10,3397962232794	6,20311660338536	3,79610876193273	6,77758187172293	7,64681215390065	8,0871039199275	9,98669621684512	3,78567191712499	3,78742119993339	7,61237304115894	9,65220860075449	8,3194795237681
Mt-133	E340	Mt-0	1	8,20799816262505	11,0991025982155	9,09257719699757	10,0186886119366	9,98592636560879	10,9723989774444	13,1474304057343	11,1977583713343	6,0645839497382	14,0240164933447	14,7306128017013	14,411475037802	12,8080424403468	9,46889684005692	11,0557276156108	9,43099457743842	9,76648014791861	6,06402603110983	6,0641826688525	11,1261437919197	8,51768281752981	9,10307233070318	7,38315410295546	7,19178867435002	9,8081865931193	7,82904560124997	10,3390139660598	10,0050166360831	9,06272035535377	11,6635745974267	9,83518895029207	11,5947657147549	9,96566501221672	6,79638648862569	10,9906086793576	6,9549648375095	6,57516181458855	6,06430141251102	6,06432652473891	10,2139169158492	7,99116783645576	6,0645138603668	7,27446111716238	9,69628883582749	9,0329878164617	8,82717971355389
Mt-134	E340	Mt-0	2	8,79820669158264	11,7564132248441	9,84404767784832	12,4162075754344	11,1087199928824	11,7442620490468	13,8399942870034	12,0226299807635	5,7345297711028	14,659046206101	15,2353192902814	14,9611957663526	13,6499129450451	9,88934891119145	11,3821262294602	9,63719640830373	9,58646329241817	5,73442198454706	5,7356667177214	11,2147364078107	8,76847288609394	9,63916654092702	8,21699911974275	5,73506473339347	9,69304881020035	6,89586590970847	10,9300868585191	10,7844307794478	10,1996436045285	12,5312505369082	10,6495061224627	12,4270584956806	10,6402316551971	7,78609556075318	11,7604381009394	7,92056488825492	6,49613718653069	6,2456932730286	7,689979988943	10,7997119676687	8,43644165514973	5,73502621778303	8,1575953135795	10,142807756533	9,16200159029335	9,72256361240085
Mt-135	E340	Mt-0	3	6,54069226684008	8,92591451576005	9,01505574239583	10,1053450612023	10,3083279212686	11,3839862798647	13,4083159941799	11,6867033387566	5,94457725534846	14,096522482131	13,4101654004462	14,8508564764589	13,3282697244923	9,002835913913	10,0130340700355	5,94483087846146	9,30427993964796	5,9445086155595	5,9446281788512	9,38532707026112	5,94441889871971	8,28631078803356	7,29754667978025	5,9444325022219	5,94524972295298	8,51410081735237	9,87039561379405	5,94497924324376	5,94475902996576	7,08227938367385	5,94474329930864	7,21185713394547	5,94470374547713	5,94510405180864	7,84855158234581	5,94440676820598	5,94426787713691	5,94442218396873	5,94436745354801	5,94505396469888	5,9444941477889	5,94467667153453	5,94466484175339	5,94512961147976	9,16937676586698	5,94398071829871
Mt-136	E340	Mt-0	4	8,12120703912109	11,4902680572884	9,18199836432175	10,5155346143605	9,12213897606756	8,97439290931798	11,9754104758909	10,9313402174292	14,5701069689117	13,2891460280303	14,0040858896644	14,0766113779064	12,4087688246968	9,41662407585504	10,7747127610941	9,07068378533591	8,59828684910983	5,52354796880346	5,52412991379042	11,06208142543	8,10285462617621	9,37136555456934	6,82907220700161	6,03475392872358	9,29045964001121	7,95305460563271	9,86126025379871	10,0726648323667	8,61339253543324	12,0420818613267	10,1817698971779	11,9738518879379	9,94248579128035	6,96644834902352	11,0773517040702	6,90884087151328	6,87386561895989	5,52390501908854	6,66675339897262	10,3177337206089	7,93407195454024	5,52425485116232	8,43859842593494	9,46412345201625	8,95084391523433	9,15105635505356
Mt-241	E341	Mt-0	1	7,0814993011818	9,84535347907155	9,31718778943743	10,2948916359523	9,94630521065045	7,95747604319403	12,9474888163601	11,6162956977204	15,4016679672258	13,9488714494109	14,1348997304342	14,9194310328167	12,8853323622645	9,82839593871937	11,3259179461856	9,0763298467574	9,30062774905462	4,30713907112565	7,27637708027902	11,2883829864009	8,1492554926698	9,42681470211201	4,30588298250028	5,14164892481667	10,6192631835249	4,81701411232109	10,1385844551596	4,30778551477908	9,25938905929705	8,50082470163406	7,20022537005651	8,43751195005588	4,30366815371098	4,30744827150203	8,4671250918551	4,30600747703327	4,30325332882969	4,30700825170361	7,31661646920318	4,30717489477874	4,30681923370993	4,30643661057816	7,82580354748358	7,0673735454215	9,38259268625642	6,7004888169747
Mt-242	E341	Mt-0	2	6,75547549826452	10,6770023279035	9,58523961687776	11,6803126191596	10,3675436596902	8,00817582776204	5,26815046932681	11,8646890733749	15,3772158853213	5,2681762101973	14,3179723034365	14,9553634005611	5,26849758338807	10,0040095356319	11,2517192718732	9,17120010869872	9,98163992297058	5,26846236983575	8,28062725887441	11,0699349246577	8,23990154728396	8,39767927637703	5,2678885532937	5,9415351012035	10,6123463648215	5,77926090183112	10,4614875268332	8,02984548832947	9,64660131772343	10,6664823173486	8,57449169960918	10,7327947479422	8,05109396143401	5,26852442079141	10,4449548265181	5,26884470514909	5,26863436735418	5,26879857185609	7,41928609823933	7,62382431942119	6,87291858985686	5,26793433091838	7,84384069145423	9,46129613137643	9,45798909454888	8,56958984665727
Mt-243	E341	Mt-0	3	7,76371964760635	10,070531375739	9,71284628742796	12,1948511696143	11,4175353913495	8,515784973743	13,9833315336563	11,9617195906892	16,0059960520531	14,6378946261119	14,7216798501351	15,5242801577217	13,6317596481238	9,7634176428364	11,2359870348611	8,2563697023245	9,48279255425173	3,12114357552812	8,01495986094612	8,995741206831	7,81710941057563	8,78882991346836	3,10827529243406	7,51559207213996	10,3228394549997	3,62185787941552	10,7484830714824	3,10500761096978	7,1982861036335	7,94454973461536	7,27445333389778	9,05168002714472	3,10172314222394	3,11382534220819	9,58531157213504	3,1042932503174	3,11315475293409	3,11183238957783	6,90447763537211	3,10493267478498	6,59741586866254	3,10538723720307	6,58108143890038	7,88013194784292	9,84760376261198	7,5169230583739
Mt-244	E341	Mt-0	4	8,00918228760674	9,22558981453535	9,29431829526049	10,0936564123829	10,2361614293708	8,42547123413463	13,3028052840673	11,9204358578834	15,6685979006142	14,3746850562492	14,432932274188	14,9436353435753	5,48059898341341	10,0273057254822	11,2893610243195	8,82670220805738	9,87153974165157	5,4794582772173	7,20643660425327	10,5331450367628	8,30530146893618	9,4443687647584	5,47993442303067	6,20986481079874	10,2378611356667	5,99066924844182	9,89557882175803	5,47989456735175	8,14972668951201	8,92154361596212	7,86794383272595	8,89003213295788	5,47944789365267	5,48030611952079	9,36753807898329	5,4803230781085	5,48047304864958	5,47984298618603	6,66581697514529	6,60359285244785	5,47940512313421	5,47863952317429	6,64404306043261	8,96735932343285	9,57247580019775	7,66544334583311
Mt-364	E342	Mt-0	1	8,10049748212448	10,1707419591293	9,75664960387832	11,3844254117661	11,5753385600486	8,92621583119788	14,3421728957188	12,262279554449	16,1062830753466	14,7145557313782	15,6062053949735	15,4589742307525	13,7971731540169	10,3754129180633	12,1551651319828	9,78698709246543	9,49928322158932	5,48716450504407	7,03729124337782	10,9974492653706	8,38882301039536	9,80177272704447	5,4877409061464	5,99822910580325	9,95155826815498	5,48724996129337	10,2259799213313	8,42632919672547	9,12597492324718	10,1748038899764	7,73025749481422	10,1254102808291	8,44359500508425	5,48734210443432	9,54078330812601	5,48792829205	5,48834358425752	5,48741711733313	5,48781642969189	5,4868999998638	6,39323652399453	5,4869545649185	5,48801074931441	7,17613684084104	9,35095979304617	7,44819343810913
Mt-365	E342	Mt-0	2	8,06677586709029	10,0091770960783	9,62569134932196	12,2212677843158	11,7360223901975	8,65854998898565	14,1723170120955	11,6095595694812	16,0460249623842	14,1486184227782	15,0864980495835	15,2917672861199	13,8225980033679	9,90759910804563	11,2616381010617	8,34752618790644	9,6089876953846	5,4721927158079	7,05903762593009	9,14826423332495	7,52253199771908	8,6847097292699	5,47132930142849	6,42887476814636	10,5925144897141	5,47128554611342	9,80358908922963	10,2279940225623	7,14824631678754	10,8215592756235	8,11146420559541	10,7894608194569	10,2570392452846	5,47175164356777	10,7450880754819	7,36027293136119	5,47144429404613	5,47073661253968	5,47161439842607	8,10300255314821	7,36886218007165	5,47112551557681	5,98227665489959	7,25863039227182	9,36916679434776	8,80386596559783
Mt-366	E342	Mt-0	3	8,39149089278393	10,4928817571259	9,96208521336029	11,3232949816846	10,9161639510167	8,5700509645884	13,6321311099611	12,3421793991695	15,6486975240921	14,5719520929778	15,1977118239048	15,3487987973964	13,6134689773824	10,7380061133267	12,0309037287589	9,84854874385498	9,55522252816638	5,15113949930855	6,87995894146678	10,187699965199	8,77601995630356	9,39006962306389	5,14928650012984	6,89734544922552	10,3631886887291	5,15178308392716	10,8630887301755	8,99067240220006	9,87272687404659	10,5815288284541	7,86795766509053	10,5518683036512	9,01218224001441	5,15083808179124	9,77934807819125	5,66171929699229	5,15067782630177	5,15079195315541	5,15145485959074	7,0187164881349	7,2465809626445	5,15095823312096	5,14987913522845	8,5434493675404	9,43192677404253	7,89178195989374
Mt-367	E342	Mt-0	4	7,45262121905555	10,0698971311884	9,33286604972757	10,5409153339424	9,9128302963209	8,55381729340614	12,7665687067856	11,4076868402501	15,216702719719	13,8669956872774	14,5837053169577	14,6417351503637	12,8422570387729	9,69279533543497	11,2473036817951	8,70584638635019	9,22170629614675	5,97959372174232	7,52997619722328	11,3200164015633	7,83541743840375	9,57583761291567	5,97971681616087	7,7038401697256	10,2487483332689	5,97971218958334	9,84072786502882	8,17100264446141	8,06798732834777	9,7010100825951	8,39646431718491	9,67296331522043	8,20606808828132	5,97993246948412	9,4218603808992	5,9794211733287	5,97947099941029	5,9795338412033	5,9799191430808	6,49070306540076	5,97997878731228	5,9797489797521	5,98044029830194	7,88810745883756	9,10755368961029	7,09226164234711
No-181	E340	No-0	1	5,14152167534838	5,141214953124	5,14208422372745	5,14145472440066	5,14025040691118	5,65223012215459	9,56265841223933	5,1404312055739	14,1785286991452	13,1765411126648	12,7417772494858	14,0298220625641	5,14120705341959	8,72957608516325	10,2437464861336	5,14092654758547	8,23736354117442	5,1423691588163	5,14241993875462	7,79851493910726	5,14129719513824	5,14136218805154	7,59500632746762	5,14202995879512	11,8264384691593	9,08567137774392	7,17362572805584	8,56562996362628	5,14172194396224	8,68613692584309	7,35593434048711	8,61109888757681	8,55553066462793	5,14157394982337	9,69690484087253	5,14213333630089	5,14227168658174	5,14207897710078	5,14194441796959	5,14128578093032	8,36370368616489	5,14171013642678	5,14052283621176	5,14227758188005	8,71839136666374	7,78309074745613
No-182	E340	No-0	2	9,06237664941319	5,25459041994175	5,25357820244285	5,25440057832656	7,21840466508823	5,25533791680461	9,90615784777227	9,61157157568051	13,6875556639174	12,6318910455948	13,0727285319876	14,0412584588685	12,4222340699192	9,12575644412829	10,6145161878372	8,09030285462799	9,73779700872392	5,25447582070759	5,25458804119086	8,60715270042425	7,22866426766928	7,02257298461222	5,25413382351618	5,25465227383118	11,8759731047303	9,04961613164818	5,76562676962375	11,6788621527456	5,25514656566424	12,6957734852108	11,6356267334937	12,597153122458	11,6882127034401	9,08524959622361	11,9393839739653	9,09500207495954	8,1455477907146	7,71373881876577	7,29005337627752	11,6468856230879	12,3079281194497	5,25517898289803	9,23944729349423	10,5329003677119	8,65727072590001	9,84978459323663
No-183	E340	No-0	3	6,11870494504378	5,46887693631432	5,46937347013885	5,46910366064487	6,47408489662998	6,83290215650363	10,5489286154583	10,1755375977865	14,1422835981951	13,1663390031431	12,8958933095414	14,0057235649128	12,5744756198567	9,20110843538505	10,5634216566514	7,9743106060855	9,82824212481734	5,46903968023111	6,60042256992301	9,12447574485388	7,15688671682785	7,09246645502708	5,46867193651617	5,46892295144428	10,796287867125	8,39463540812334	5,9802506305165	8,12626324270424	6,93421937814858	9,32102780716175	8,12816459954499	9,25279428424204	8,13918537756851	5,46971399584614	9,1570394097822	5,46965611402254	5,46909400126098	5,46976003423555	5,46948820261583	5,46905619232625	8,86606101038924	5,46972155469768	7,33278570714638	5,46977892203619	8,58746833947508	7,11436186856913
No-184	E340	No-0	4	5,67794803160311	5,67799143824867	5,67870671383571	5,67783102963691	5,67826664723959	5,67798191586237	5,67812720421122	5,67781754953858	9,07949386302362	9,86152499031576	9,70359314299719	13,9608026331079	10,6530402815498	8,2532692884647	9,66212166636563	5,67775652584086	8,76193188016704	5,67832633500846	6,38034772171325	5,67781983859982	5,67857290827702	5,67762605044194	6,50230045532109	5,67810107610729	9,44162821250897	8,8793412651181	6,496427958635	6,36536585679577	5,67834818180486	7,6480922228005	6,83608592498067	7,54868524426051	6,45167574284661	5,67815618242836	7,93371242823915	5,67897160189196	5,67833827813495	5,67766378081301	5,67839416586145	5,67864980554654	7,29269501343588	5,67792837200134	6,52096184123232	5,67805155606465	8,78115923726978	5,67800027985658
No-253	E341	No-0	1	7,34066779232183	6,66101941221608	5,65587464311682	3,57072432409848	5,9437514545636	7,8587404578274	10,3223363624115	9,6925139049947	13,6773992015446	12,3446641981446	11,8684821485859	13,9133390602184	12,376053518335	9,91078537026791	10,539751522646	8,34230348119023	9,38458389765441	3,57670420523083	6,76596168129226	8,57907290762503	7,02655472502954	7,82101858121223	3,57075085331464	3,57418049464014	10,5253057056348	4,08281164640838	8,79892473322525	9,81284095398234	3,57006634773723	9,94525132221491	8,35045143361032	9,93038600028719	9,76509009873039	3,5724903704861	10,0689469544145	7,27061440637921	3,57609704484754	3,57182531587032	3,57252455265794	7,31667729575711	9,68727064019902	3,57121442843901	7,34099671817845	8,70306175414043	8,81248231623887	8,07350501895369
No-254	E341	No-0	2	8,64868966594862	6,44945882850732	7,21033140578478	4,19913712042473	8,69656133517635	8,38068941695271	11,4162241954681	4,19927937643187	14,8680319536963	13,677467757533	13,4998780608743	14,3352325463375	13,7686535526754	10,2097193853843	11,4826920696169	9,47702215047481	10,0058304729546	4,19984758190983	4,19969992522786	10,5313008957784	8,44965559428941	9,27002714605676	4,20195905085714	4,20217117916743	10,713090241489	4,71090763059927	10,660806640414	4,19771182600017	4,20065817055103	4,19996722274737	8,95140948408007	4,19942018232118	6,49872345419561	4,19833162334986	10,5510412412435	7,12910933971272	4,20447339217036	4,1985069401463	4,20219015200729	6,82460617344686	4,199654027442	4,20180342055001	8,0827104557321	9,15501665961816	9,09737844756418	8,50371289532225
No-255	E341	No-0	3	8,74093016038336	7,05960850453842	7,0836104579129	4,038290242807	8,59950537719813	8,25425981479514	12,4275625797289	11,449034534346	15,4635454995662	14,5139062518622	14,4012652048466	14,6428827909809	14,2026219919885	10,5021510475887	11,6468462641924	9,63936044124181	10,2867308830081	4,03411143042711	4,03584557003068	10,3939962445123	8,86326816935117	9,09183041207438	4,03565680834733	6,38485550852856	10,3406272904836	4,54711726513719	11,0900750656173	10,1038615686797	10,4985752990307	10,3494547915016	9,28589752376881	10,3609002851978	10,0668522375843	6,24566037516655	10,1562755365226	7,73110597887122	4,03567417565993	4,03610971746871	6,66082129239943	8,10649102954994	10,3476830943674	4,03621825671764	8,23332564427003	8,32811664448132	8,9015493036923	8,18982651181833
No-256	E341	No-0	4	8,29528325388756	6,06410970719506	3,87748935288036	3,87591165135892	6,18870850277073	7,96411166049903	3,87975672703917	10,9064349473597	15,3161942725715	13,9814407622137	13,9736125514756	14,3975647840495	13,9630021613303	9,3452566937934	10,3006428388803	7,71819459783918	9,12109955854806	3,87756167886449	6,77626129058222	7,40133305898757	6,81753650415058	8,56628790368238	3,87692749663795	5,1785535923987	11,5222670645346	4,38730642203416	8,64292166171909	10,5696820758583	3,87614218925456	10,6694095974635	9,20068206391621	10,8446426810352	10,5749619166924	3,87770503302009	11,2740108381822	7,91570651651307	3,87639739798717	3,87446783193824	3,87346413827802	7,37957480910643	10,5682878026929	3,87370048625265	6,84571058540342	6,70443559738554	9,10777098781762	9,23206851486503
No-308	E342	No-0	1	7,72548750410588	5,07192165142725	6,4210703187627	4,56087654102248	6,34556782865576	8,9866028332864	4,56262209888996	10,1235805531683	12,2182165120714	12,598272611559	10,7939305696707	14,6653412355087	12,0756120539947	10,0492692980492	11,7004723433615	8,54146241019297	9,51093645244131	4,56358068979524	6,42279434813161	7,08837882079761	7,22766959093299	6,55779359063308	4,55882939244751	4,56158358763457	9,27092438252093	4,56142214738268	8,92246804702754	4,56219883664886	4,5622294044519	4,56088983343077	6,76086135724604	7,14665288966073	4,56008910890636	4,56083327880812	8,10978885061121	4,56064995231953	4,55921331057465	4,56230566871294	4,56259288866024	4,56052667493233	4,56096485768664	4,56205449963294	4,56078684890353	4,56082799414597	9,02621222331742	6,83334192497335
No-309	E342	No-0	2	7,26824328106591	4,43778056685771	5,97680284015672	3,92731185791271	5,26740957392798	7,93389968852632	12,5041088109521	9,9705549494795	15,5818410301473	13,2701081911908	13,8808608218495	14,4111520387401	13,3632626728572	8,58458804192086	9,99636766921819	7,01870086446107	9,13004883774789	3,92642929102862	6,58759129220979	7,41859435485765	6,88411206193361	8,05967488869052	3,92902522328072	7,44565696262124	9,86376964240491	7,377249974368	8,42429709732079	8,10459429987468	3,92781039560521	8,0939156184103	7,46406258678511	8,1319431514212	8,08621193842555	3,92660414408968	8,36123312827516	3,92584969771284	3,92678655351581	3,92274817438442	3,92889830031285	3,92742689798508	8,45433596437798	3,9256183910432	3,9276234257048	7,31463166277214	8,74575275283372	3,92602048449402
No-310	E342	No-0	3	7,13465699394444	4,91126425013278	4,39921976831321	4,40072996417297	6,05975196048453	8,02626664977163	12,1557333607728	10,0991446674031	15,335426220477	13,328457079028	14,1153530591591	14,232725439094	13,3103969154285	9,13293705726351	10,5563868128522	7,45914529353139	9,485447766238	4,40041347467578	6,83069757325414	9,23056522551447	7,28993043614331	8,5326303564817	4,40234511214921	7,23780425556653	10,2947599446792	6,72429567245517	8,45751761863526	9,78634830377323	4,39932493571719	9,82709224588007	8,8499123701179	9,8039341446643	9,78433850865268	4,40126530948207	10,0322896031569	7,52410189144947	4,400621764374	4,40009863076888	4,39978613639858	7,33418519826622	9,93584204876341	4,40126834135998	4,4002354363809	8,7921856913216	8,71888836192458	7,63629399352595
Oy-149	E340	Oy-0	1	7,32126726991136	4,15806598756085	4,15760140362385	4,15860627748874	4,15777748074601	4,15349382897015	4,15781989488255	10,1160649434267	11,6249699084201	12,6262741879756	11,0847802934304	14,2525947375463	12,1973179628948	9,95844125369329	11,6212086585659	8,87400064611503	10,4628134547159	4,66806983678601	6,81886696419173	11,2456318367525	8,33617984110691	8,24311092915813	8,58156437067794	7,29714302413261	9,55449118636141	9,15078047858521	10,514719863865	9,79696783659853	8,38248331448036	10,8445772937793	8,65098268058098	10,7046151926192	9,73796169404935	4,15904087937925	10,1727684219713	7,0996862785005	4,15803966676656	6,39159470966731	6,57798350603254	7,81030149790499	10,4500409422599	4,15549224949071	8,14627520549826	9,02634182385798	9,4280330787931	8,19805243237306
Oy-150	E340	Oy-0	2	5,87869470282024	3,3187077280835	3,32406971012877	3,32034876752002	3,31884405967533	3,32286089577631	3,3235008022184	9,21958204852587	11,4426850201479	11,9649405834425	11,3588922963233	14,1225422533632	12,8381906978421	9,4112112338128	10,8778032064136	8,10638220321994	9,28843629407641	3,83338010756355	6,1870060322234	9,08729576464667	6,90725210040903	8,07031471208408	7,94279906194	7,64013174092789	9,69297870796654	8,77552627975411	8,92705415743484	9,53802712846498	3,32502232189419	10,3406484502634	8,08952995329496	10,2733324993841	9,46655679575428	3,32305085314553	10,1613411333024	3,324261650454	3,32051868241751	3,31973168858873	3,31795533242807	7,6239052637467	10,0980790649752	3,32195566927964	3,32514639043838	7,97132278445851	9,41923919720729	8,22866134387452
Oy-151	E340	Oy-0	3	7,84868002816902	4,34199375666764	4,33988201918032	4,3421030350968	4,34086352653734	4,3404706514837	4,34088790372784	10,3725278417939	12,1884901847491	12,9486539641686	11,171379890396	14,0944837396711	12,2111041312548	9,85806862317843	11,4564732447369	8,75185430092024	10,3730815519888	4,85188183884266	6,7062079721863	11,0662615213305	8,48398839308949	8,61619240345701	7,89769182974793	7,71957810870047	10,4613399877357	9,03506009981093	10,3862795443889	10,3351001341185	8,41884438594144	11,1242005100531	8,6815831234666	11,0521840585985	10,2384770358503	4,3380941834748	10,6316005197111	7,31936690449044	4,34224675281183	4,34005725553652	4,34477704705401	8,59619822144235	10,7178819006022	4,34102719956891	8,13159231841234	9,44195969908577	9,38158765110616	8,68065275262127
Oy-152	E340	Oy-0	4	6,93272248216174	5,85747528673935	5,85791321178527	5,85763743602805	5,85844156666669	5,85804517719601	5,8576870753835	9,73981052693916	12,1720096828181	12,5867068018656	11,6120051795972	14,0101188144406	12,6292823162513	9,32131355437027	11,1483895706341	7,94601904092439	10,0430871175984	5,85786867795646	5,85751684530317	10,2361152851919	7,7624792156839	8,97544437567863	7,44185349099564	5,85888525535528	9,08533425014038	7,6780650095406	9,87879384863016	8,27262666866704	7,58646648495983	9,53370786306895	7,32063884681422	9,39569265048988	8,17191648858414	5,85791271883212	9,50456522704375	5,8574299702442	5,85794000080683	5,85796071905975	5,85747856930214	6,97556176979776	8,90759059703833	5,85785726175567	8,09369736174532	8,17495386871626	9,33310067061649	7,58177488732494
Oy-225	E341	Oy-0	1	5,9882172118455	5,98811686779997	5,98848194979715	5,9884977849436	5,98839803896843	5,98790136041203	5,98832816035342	5,98818779918323	12,2832495872655	11,1375406123902	11,4336613135156	14,0957179438737	12,7493934626582	7,90805895175937	9,96386241888391	5,98827586109727	8,98612520180854	5,98866430723168	6,62703160727521	7,50601781758368	5,98818276730891	7,86836226849023	5,98834679753385	5,98813225155317	5,98832662244856	5,98832342572727	5,98806499093487	5,98851820996744	5,98844753462799	5,98826843937815	5,98856580874753	5,98801659358467	5,98819865437546	5,98819210126669	5,98785478853263	5,98834179604625	5,98817066119643	5,98839820162796	5,98835965921702	5,98844846888479	5,98858235797895	5,98819674424184	5,98806574453392	5,98835111992017	9,10710303477895	5,98795254581602
Oy-226	E341	Oy-0	2	6,67204893773825	5,94001027482302	5,93995626956433	5,93955351694904	5,93997336183055	8,55717233092999	10,8291679133867	9,92525179602618	14,7276576911539	5,9398961855132	5,93982279432423	5,94031281103357	13,7143814277647	8,8096978693898	11,2833145609674	7,76160216943789	9,49790273513809	5,94046332467066	8,52349177065406	8,09963308917082	5,94019533570588	8,59206347065435	5,93961454758486	8,00353723135802	9,8896039988268	5,94022124363045	5,9401620619152	8,14807698695335	5,93961678303921	9,13443773146046	7,11124294813657	9,13239582787553	8,13048912392938	5,94036687980215	8,66931659444868	5,93936745248092	5,94018391390414	5,94028842499582	5,94033604056694	5,93976377443557	8,96623443544899	5,93999925048821	5,94027105933326	6,90580825576199	9,54393444723324	6,45085189123973
Oy-227	E341	Oy-0	3	6,4733010812054	5,19167532737125	5,191697031494	5,19157883419884	5,1914247075709	6,84884528896907	10,644522761797	9,48655974476415	14,6246973983348	12,6370392095341	13,0476778803401	14,2794310268256	13,6470558718688	8,53468060243106	10,7214898380377	6,89876281974344	9,29752583859467	5,19158179195595	6,52485709750124	8,12936614550494	5,70242484349193	9,17041051677711	5,19136632664877	7,37578690260227	10,3747841079363	5,19280849910905	5,19145817859143	7,16646079608125	5,19178613099033	8,63579464212409	7,46356248403589	8,831066633736	7,18957458772139	5,19249858197814	9,05705886184482	5,19119884902912	5,19226887155939	5,19219533221404	5,19198545572287	5,19113538288244	8,1076579952254	5,19271218833518	5,19158266969403	6,86786122358484	9,59417550845101	7,03530158817358
Oy-228	E341	Oy-0	4	6,98670995465578	5,63754415429796	5,63722345679487	5,63716896911356	5,63760195571252	5,6375142962672	5,63719713617112	5,63729209134572	11,7228240481136	11,4688714268006	11,5942571378357	14,3347685575869	12,761226952917	8,61456294974099	10,8525738027912	5,63755926105919	9,29377572555896	5,63720825346492	6,42670975982936	7,30524243972932	5,63792028900175	8,64856362054009	5,63690299180828	7,34670624117571	10,4218654241107	5,63750682830498	5,63705730655313	8,2551001793165	5,63744396234437	9,12986755069205	7,24764182876817	9,11329566141275	8,20913480773511	5,63698896836087	9,1120989862923	5,63756187114622	5,63683559717916	5,63719536193856	5,63751058106514	7,13740127629724	9,15251644493144	6,14822079948096	5,637718860092	8,44313165750732	9,51992004367833	6,63666310205558
Oy-332	E342	Oy-0	1	6,73060249384321	5,51579854035354	5,51531078635539	5,51457285330362	5,515384013767	8,58862865034283	12,6795038329346	10,1742481511586	15,7784604854667	13,6971987696265	14,8358849900236	14,8233113354318	14,5068816438424	8,73380601072763	10,9806682354949	7,53636270160375	9,45469961425149	5,5150486138933	7,52172290470327	7,19726520863465	6,41630803730429	9,00994227388932	6,52555029061914	6,02574588690502	11,1108244542408	7,21542369567664	9,24121515036834	7,7442847089511	5,51514955730124	8,76470003280743	7,05379123157318	8,79700642167451	7,69082361048874	5,51443282189811	9,46463134471675	5,51478118788481	5,51454847791346	5,51501221301327	5,51509653051598	6,96989586925516	8,69229276888376	5,51547686583152	5,51446958163324	8,52127936283518	9,50604590748891	7,37278715765778
Oy-333	E342	Oy-0	2	7,22597869267056	5,54992843146701	5,5500559910815	5,54919296378109	6,06024985738893	8,62674758607653	12,2656943830592	10,2202479750347	15,591775178171	13,7074691332267	14,534919046673	14,8133302099708	14,4632290951177	8,86007585016376	10,8662065096062	7,46189916159845	9,50134713611052	5,54917883900733	7,3362939303454	8,48039304632291	6,80352327631392	8,97189274746137	5,549134622003	7,50721682589778	11,4869204722209	7,39248762862922	9,28078927928831	9,10505049182361	5,54892274007831	9,81839411496065	7,73168462368634	9,83437284744919	9,11883321522379	5,55002971485588	9,54406728392546	5,54991780121982	5,54880313096658	5,54919827912651	5,54875606301968	6,72919062139638	9,60174009767104	6,41058317195973	6,23606251566388	8,13563754336332	9,7159419444365	7,51080311203895
Oy-334	E342	Oy-0	3	7,48526258012236	5,59633549148792	5,59510213186992	5,59620937098986	6,10652748219841	8,61648195179854	10,7647428969917	10,0005262692412	14,7161824959217	13,2679406570511	13,5601044700387	14,7209177692686	13,8522516444125	9,38911789568058	11,1633895976165	8,02209328419022	9,611708426745	5,59568528270097	6,95099622036999	9,30493136568272	6,88297637601886	8,69667453695941	5,59610095951304	7,79736599754275	11,5031099419804	7,72193379464569	9,67585849247696	10,0572155425855	5,59557143924742	10,2869068043422	8,46843994542532	10,2902861611564	10,0673003321487	5,5957054934442	9,53787110602938	7,40687281054525	5,59554111602366	5,59527756855481	5,59531246082678	8,20270087833502	10,4023190728285	5,59607791236965	6,85860651502349	8,76179363830337	9,57666772185821	7,42852799458615
Oy-335	E342	Oy-0	4	6,38919586809724	5,01683790011298	5,01766434400259	5,01516907857272	5,01642879961175	8,47370151918387	9,4298809227524	9,50528370988936	13,2570152961027	12,6113874036497	12,812190510266	13,8188552418438	13,3061656388289	10,1628058666879	11,0823874107274	8,39247884092649	9,10900440749261	5,01571142187633	8,09454916483173	8,73438398207485	5,01630210394666	9,02655708333258	6,36133220424687	5,79916237930242	11,5300817640128	5,52705322373013	8,20363152120584	9,13000926010149	5,01696416129715	10,2592705265179	8,13817028389102	10,2471602266756	9,15140787854017	5,01644901995645	9,9275097804201	6,2962605380894	5,01596722246699	5,01534363723424	5,01646143380888	6,43454054284664	10,1597571856416	5,01695515436317	5,0166025898707	6,70523784056165	9,32271802626795	7,855318396502
Po-185	E340	Po-0	1	6,00783011092991	6,00816685796617	6,00816904650002	6,00813246949228	6,00838253140588	6,00843296730165	6,00833841019633	6,00840461167791	6,00807862247265	6,00825457609458	6,00799052209989	14,6952206848322	10,7136787329995	9,72861656961653	11,0507295262277	8,35912173323974	9,95122079674333	6,00804713564053	6,51904843792215	10,3059446254058	7,46205527509828	7,9937420576006	8,04928860755254	6,00833276097667	11,1735578114141	8,24489722161392	7,42711799088963	9,59355008547224	8,05711312894274	10,0828266388499	7,46317183274777	10,0799039313276	9,59207035328978	6,00779463605485	9,90012467785616	7,40163055892123	6,00856186659183	6,00791696584287	6,00798730200108	7,10969364760703	9,6163279998138	6,00819524502332	7,38535298571588	7,15305058407621	9,05738243756189	7,87377221375713
Po-186	E340	Po-0	2	4,88971971861684	4,88731428846788	4,89067155221712	4,88936454076378	4,88871693969831	4,88877313278417	4,88891554592877	8,89556428787863	10,4539944837694	11,0337146570736	10,55033460885	14,7712838445367	12,0924845744496	8,55130802441251	9,91753770169654	4,88811054143055	9,16285130433345	4,88762875479162	6,48635978438709	7,33700350979734	4,88985818647509	7,52576769626489	7,08536666364461	4,88752880291103	9,47764050138031	8,47447191314794	7,42997859200923	4,88909501093418	4,88910371998147	7,61852705291799	7,12571049171493	7,48412838296526	4,88856569719871	4,88676792952636	7,46833934826755	4,88987119678278	4,88684062707182	4,88876583131053	4,88863679562953	4,88852022390688	6,79281081588899	4,88767964917862	5,39943782485392	6,77293853264435	9,14794632069859	4,88883592431987
Po-187	E340	Po-0	3	8,73644472552786	5,73299065013626	5,73199156402093	5,73356588828854	6,77328399222405	7,49461880180858	10,5637616132306	11,0619408863164	14,1352146249866	13,7641138506224	12,2456381706713	14,8736528643982	12,9472271438867	9,76250615599138	11,5801350494336	9,54903968874095	10,1733779616619	5,73268261435951	6,28241196625771	11,1030318545748	7,93191329410522	9,54414149413108	8,75159284200378	5,73225386988132	12,1547846538075	9,48571963282126	7,32185100460048	10,0085848206624	9,30368377521557	11,2934710963455	9,27431681505247	11,1724745583099	10,0010423703455	5,73255801521822	10,6398604301513	7,59530417685912	5,73312475112519	6,77933732527373	7,06637978800906	9,18123535345223	10,3253729658687	5,73302624587107	8,93982002178359	10,0087738174074	9,17594856680106	8,54500013772376
Po-188	E340	Po-0	4	5,70579379725678	5,19516202611048	5,19475986308727	5,19447595969389	5,19488434752796	5,19512406959101	5,19564839276031	5,19440218580552	8,87758142569102	5,19462590266174	9,39063127472041	14,7892612578589	10,8064038631539	8,74342883233033	10,2601434631037	7,23553154212921	8,85717787658991	5,19521206167011	5,19460330849559	9,80562242216351	5,19473924568343	7,69556412456069	7,05835869355381	5,19473756924424	5,19519145782935	9,56427360186952	5,75016816308778	5,19380063510132	5,19456063458642	7,29960772715609	6,66245570187561	7,24322045154166	5,19426167500365	5,19543824671502	6,87426464114566	5,19497891777796	5,19537693502283	5,19544475304998	5,19545983800475	5,19470842495779	5,19532447032199	5,1952673189786	6,81504117156392	5,19464166725405	9,16248032199141	5,19466081236839
Po-265	E341	Po-0	1	4,06378063731252	5,83437134814777	4,06359185939892	4,06364494018979	4,06233207964535	8,58875384407619	10,6429478978911	9,98358769223734	14,3009544874296	12,6385320364418	12,2297753512024	15,0895381980323	13,0781217536382	9,67621451493025	11,100591743729	8,81255471014418	9,73235650711486	4,06482572177832	7,15839524475322	8,06619492020257	4,06139038775645	8,38758100602734	4,06479148629892	4,57463365592644	10,5365927332506	5,7495538232917	8,84930710217515	8,3772942475268	4,06224997615765	7,03966698261834	4,06369982804018	8,56579444269513	8,32810614405532	4,06213764275122	10,2246125705524	6,7718517252927	4,06483952167227	4,06543316955878	4,06755646152977	6,46910779656273	7,93532661456098	4,06557962846315	4,06618548768139	8,36397804390879	9,73329680653107	8,28533089481342
Po-266	E341	Po-0	2	6,595631166744	5,63894707557657	5,638831513071	5,63895605520133	5,63907841005798	8,3894998580551	5,63880033631272	11,0358655280879	15,6838587070175	14,3214180365017	13,6526014909304	15,1138421765926	14,5292838217213	9,54369258172878	11,0097123290215	8,18135345968163	9,95530558717093	5,6389936315731	7,94776374512204	6,43855181751676	6,95082996851863	8,46981205371261	5,63931332739814	6,18078031230163	10,4900984348378	5,63887026971051	9,71187034661675	10,0357074532122	5,63861180839967	10,3610118433012	8,18594019181084	10,4360155374901	9,95544114155869	5,63888385407289	9,66233590051056	7,86522684709715	6,58393552208956	5,63910675408016	5,6388341344192	6,61662619105951	9,5515765637787	6,14970518876986	5,63903092788253	5,63862841135405	9,57599886614071	7,5166529790027
Po-267	E341	Po-0	3	7,53359187043858	5,86208372607452	-0,521913968892136	-0,509442468594795	-0,620222139618581	8,69908627109365	-1,06588518281839	9,32145109137859	12,2519616898418	11,7623034809444	-0,903651069799886	15,2292998975541	11,6960682070326	9,84966474583862	11,3845069613721	9,03658355625205	10,1135044659169	-0,330568320644679	6,9896029969517	10,6806966964905	7,12964922186084	8,88045351341616	-0,331052570984178	5,47530391328325	10,3213125450352	0	10,3303269561116	7,52726183216578	7,81633599371329	9,432615186688	7,46280219119662	9,45956627094174	7,49067415819387	-0,674000266457251	9,87060050492196	-0,362247416872288	-0,505562479420476	-0,456421396735866	6,93897901387128	7,21470218635158	8,47938960649425	-0,378477653288223	8,12459444286935	8,72377535693122	9,64880470640025	8,06918203877981
Po-268	E341	Po-0	4	5,75073282041308	6,26584655070594	0,0079874479878233	0,0699992894479051	7,33656300331705	8,38727624098986	12,1417529512803	11,4602303253092	15,3258445695817	14,1835041271064	13,0154616746208	15,0629646415558	13,5897368203043	10,1551472662658	11,3362137373754	9,2899828192793	10,7196188895765	0,234643073077956	7,34106676409777	11,2607027336884	7,28896788360437	7,65360655048801	0,257557865037278	6,21630953016595	11,0632740235297	0,693147180559945	10,6765089169549	9,04383845195115	9,11761100936634	10,3576924763399	8,24100162050534	10,2759886407965	9,04461698002135	0,300132909404376	10,1026791095076	7,0267170898322	0,221940581403183	0,270891884537122	6,66335210231539	7,24212001924932	9,5568179127627	0,109676734843266	8,15959818148943	8,96991957973663	9,26111600798175	8,16861712910504
Po-368	E342	Po-0	1	6,91442166914427	5,62831888852856	5,62808648388513	5,62765703297498	5,62715721673261	8,8119582500424	5,62791418474097	9,63933849819834	5,62823147387215	11,6061135194768	9,92521528063611	14,914199683141	11,3019142596569	9,54189659671627	11,5152063773407	9,09541242416235	9,41694223588648	5,62771395678177	6,87244891101396	10,4332499647209	6,90589001545923	9,12852905209637	6,74686423199964	5,62815623630666	5,6278262685124	5,62805331352783	10,2707602623354	5,62837006184931	8,42933987624156	8,25654271160056	6,65376539113473	8,2901130689631	6,36497375780291	5,62810224091915	8,56589108942452	5,62816713752679	5,62794485804014	5,6280263506699	5,62793655963661	5,62798483738659	7,02893358595373	5,62807196612122	5,62863950264992	5,62779528262471	9,18155079915381	6,65704129982414
Po-369	E342	Po-0	2	7,89028069419711	5,8817926379013	5,88130882566607	5,88132805315758	7,26073008745493	8,89670346981305	12,3700695042014	11,0603996430648	15,3810625360794	14,0197668869066	12,7823163934474	14,7041248310696	13,4451461353495	9,68792148165277	11,5978274051199	9,01170077216428	10,131460750429	5,88098883133535	6,85626960924953	10,1398916213913	7,9140097149695	9,22840291777693	6,7714966072821	5,8817437084164	10,2062684264372	5,88192094263261	10,2306147814856	9,60835126895666	7,4374102277157	10,3466142287701	7,73687165898698	10,3590301902476	9,60689762845151	5,88136209945749	9,8889329272312	7,82621806423952	5,88164042642617	5,88123562027647	5,88137070240462	7,60713106842127	9,8352604661716	5,88123359821755	5,88138318328457	8,57264887064828	9,26325807384423	7,90476985671792
Po-370	E342	Po-0	3	8,1762216586856	5,70996814570799	5,71031461525238	5,71015075393881	7,65480023287792	8,69202141115417	11,2710739550224	11,3366562732718	14,609531092367	13,9338749962658	13,0465598132938	15,0898405540974	13,6881612076143	9,93492858939809	11,9381346815055	9,94983397801649	9,85760465719223	5,71042231269778	7,13304671713501	11,0805732292011	7,6213808525748	8,59353365151326	7,25870327159576	7,75565089610575	9,76975292834718	5,71037919443251	10,398544104849	9,8879015831951	9,00285225778976	10,6352559952924	8,15485618248379	10,6143295952721	9,83745938076645	5,71010592093679	10,1595441045705	6,84831649259736	5,71024014195483	5,71026350075982	6,40458198299518	7,78148065589928	10,1390164318091	5,7104651401256	5,71057412002887	9,22293021980182	9,1300067202492	7,91649788377254
Po-371	E342	Po-0	4	7,6434682840666	5,73181529403513	5,7323799639278	5,73229698928675	7,68744137402221	8,3836057704793	12,2945318359582	10,8909357195834	15,4226894667924	13,9832459684177	13,7939295275314	14,9067190259527	14,0104692101635	9,56804971235241	11,3301622794287	8,88143196702056	9,47158968219004	5,73294095182147	6,90285725622917	11,6730818911138	7,42220710791192	9,83274178539272	7,95671560659053	8,32330001905784	9,3495937231277	5,73174802287218	9,81400999781036	8,56830766124563	8,15876336027759	9,87155103415866	8,05547181011098	9,88667166168974	8,56279449676604	5,7321727904712	9,23084846037615	6,24318547164698	5,73210726089989	5,73247688995052	5,7324992339174	5,73234752008309	9,05450037549002	5,73220813466942	5,73241822919156	7,28139137656153	9,04592730137229	7,08022818328684
Rsch-177	E340	Rsch-4	1	7,91274382324735	6,64638219143647	5,81045807492838	5,81029231700225	5,81003861755336	5,81047738162623	9,69750510723143	10,7949352887925	13,1846553236099	13,3280608477484	12,3641755096383	14,2175782477631	12,7786827532599	9,73946968307129	12,221389737642	9,14465682050151	9,42826046097343	5,81051756365959	7,02443679707963	10,0027104335048	8,20416807031974	8,50214934812481	7,84515800173818	5,81056160585152	5,81017123284947	6,32126369849605	6,98037306664799	5,81038082223353	7,88790922465018	8,90026250043067	6,9671575314212	8,84460286290794	5,8103155606215	5,81038704611046	8,37725044166641	6,79516491528864	5,81034524407219	5,8098652956084	5,81076842946593	5,81063995080839	5,8099738272274	5,81070907333329	7,88169534708523	5,81067943207625	9,09209303173461	5,81053977032489
Rsch-178	E340	Rsch-4	2	7,58488713970443	5,82881677967604	5,8292576496542	5,8291430903304	7,17919612712186	5,82902099417416	9,13267550800686	10,767963194964	12,4551391211104	13,2719271057356	11,6814235507049	14,1082794371292	12,2058380122459	10,0877287337549	11,6517888379963	9,03432603121132	10,0667547811058	5,82890633518156	7,10697438221206	10,9593779174227	9,2871357455013	9,5784969323556	7,90307955583486	5,82876819710118	8,42002490496046	7,41625603453513	7,56950954463875	5,82944239165977	9,15141274694586	9,35069622760212	8,3338891989904	9,27166153421083	5,82910231621056	5,82889873209089	9,43358016865866	5,82927388840744	5,82940873510719	5,82857303223402	6,7158118727031	7,312907838252	5,82890962522442	5,82892171235804	7,01462393422554	7,73852875870602	9,15160104466845	7,42775335529081
Rsch-179	E340	Rsch-4	3	8,2798602732453	5,4948869508308	5,49618443557558	5,49538522444884	6,56870743793767	8,62066458013689	11,746708326988	11,7293350113298	14,8357484424442	14,4361980964569	13,4551925625402	14,8175435435245	12,9058623527231	11,3584453689181	12,6232217293753	10,506667607245	10,0521746455177	5,49601927838084	7,36189684511289	11,0606911472424	9,99108071011694	9,12907078896546	7,90398835275489	5,49576084757241	10,4034450371993	8,59740235151272	7,61919230590707	9,92593937516255	9,21675607536743	11,0856021225534	8,38990654542472	10,9976758117847	9,90165971120149	5,49590006572188	10,5216559642474	7,7982351927471	5,49533611729154	5,4958538926292	5,49625931391906	8,58401931624213	7,3953705482153	6,00650047387361	7,47814816425023	9,13441265612355	9,29213634946586	8,61607528687309
Rsch-180	E340	Rsch-4	4	8,17252697774992	5,76343851069818	5,76424866722183	5,76361710238564	7,07660680082527	6,46786769630014	10,6005558732181	11,6120921756089	13,7650957069481	14,2095265606688	13,3611034844057	14,5846318631759	12,9151645076062	10,7150333778485	12,1318812684561	10,116461284859	10,052805591801	5,7642402169926	7,23155981443427	11,4188578019901	10,2536540282911	9,48404714263	7,18126411141275	5,76387585856422	9,5866554039729	7,78491275461454	7,15888166047224	10,3975616973429	9,96438695278575	11,5111325305034	9,19070092273374	11,4080424394625	10,365653540715	5,76377258593889	11,0439903896254	7,8653684426969	5,76423552859865	6,60704832044577	7,02724020781862	9,30048720909417	8,5665483001649	6,27465638289404	8,5881760217544	8,7702355205718	9,10248129484502	9,130867131059
Rsch-229	E341	Rsch-4	1	6,00245789818283	5,49200179282397	5,49181127784764	5,49166777755588	5,49105481861372	6,59547162199681	5,49162505774675	9,58528617450512	13,2373123796546	12,1433907832916	12,3059335264017	14,561677277078	12,1394355572307	9,96113993073892	11,0656468431209	8,3068917528	8,60403293909507	5,49202161040241	7,11863220270594	7,26868123345856	6,90906191995489	9,70704060679342	5,49169401605532	6,42509503563996	9,04952621006546	7,62059150734914	5,49202119823362	5,49094283527431	5,49125806821282	8,18206902038617	5,49163558726587	8,36099569174837	6,29760343724855	5,49130931527007	7,85497911491428	5,49169925882171	5,49097217484402	5,49177872453362	5,49204544898285	5,49217462519038	5,49217266182329	5,49182606521118	5,49188169302337	6,38921626838707	9,24262726464132	6,20376553368673
Rsch-230	E341	Rsch-4	2	5,65738795283417	5,65742893908943	5,65702424367571	5,65729584373292	5,65795666885391	6,16828533990226	9,33483308394744	9,54181482825858	13,0017541532536	12,1605192708921	11,9357393717537	14,3451266346231	12,2220146004974	9,0609258060182	10,3809678007663	5,65708464731869	8,4431023163779	5,65725445119073	6,43522521939721	5,65699931520011	6,28563318063608	9,07668129268578	5,65748737135072	5,6574256366856	5,6579632661386	8,23801773859696	5,6571535434816	5,6573102556852	5,65781232652905	7,94473160086769	5,65770296562626	7,98458500315137	5,6568589582268	5,65781679954785	7,62361682791653	5,65752519140572	5,65801216205825	5,65809166513754	5,65713753398448	5,65724538716294	5,65690922500723	5,65722159415994	5,65766106006406	5,65773401781797	9,05571221814302	5,6572455544518
Rsch-231	E341	Rsch-4	3	7,19337954084329	5,90795373192267	5,90823253043048	5,90864394031216	5,90834167328086	5,90833304423829	5,90824046973833	10,3919227598462	12,2269216272654	12,7710845075045	11,3899655906689	14,0260786295367	11,6345057810407	9,9794880268738	11,3747395963501	9,32665775079324	9,34710760032036	5,90861781940669	6,94238796398137	10,9814797822498	8,50598856356337	8,99974423644097	5,9080331977291	5,9084784061453	9,44888797746313	7,44787995766602	8,11127656528915	7,6077537527407	8,44920748563901	9,31493130451087	7,6903321238664	9,40944190372647	7,66138368896067	5,90811940461687	9,37266630434621	5,908386478662	5,90838722587518	5,90803266247846	5,90835219599076	6,75573410531297	5,90812407786453	5,90881779315547	6,41927069363993	7,11571737617667	8,80369255789696	7,2917299639477
Rsch-232	E341	Rsch-4	4	7,4148132428229	6,16951887907988	6,16927160117121	6,16982582603693	7,54356787536152	10,5848102154235	13,041288264468	11,0335539870691	15,7198824626895	14,0616833520235	14,3261666395088	14,4396225845807	13,3253977263844	9,5244331163089	11,4368520048175	8,6673151754498	9,06735719714303	6,16986776056698	7,3572147663527	9,60210245062088	7,1873613100748	8,91133960125542	6,16999738787785	6,16961401841706	9,68255450675336	6,16974990331416	6,78633227278858	7,48801572727944	7,54246850966947	9,40178224000478	7,40490636132775	9,63886286412429	7,44657163874041	6,16954907778999	9,87012656726258	6,16951258358264	6,16939811705869	6,16926575524582	6,17006208062763	6,97876342004856	6,16931589024568	6,16940139705329	6,6804012924628	7,63417028987547	9,08842793583172	8,07592323651482
Rsch-336	E342	Rsch-4	1	4,96441686218677	3,05018784440193	3,05516589807075	3,06363063871892	3,04762474978879	7,84338935701276	9,16140119206446	3,05710507442095	13,0628824813589	3,04760819414251	12,9761446869792	14,1777812964869	3,05528737594997	8,67433606986316	10,4667757184865	9,17018099964418	7,89362837005455	3,05847686505168	8,61239017226835	9,47225712047719	7,18640227275966	9,65139455675733	6,14216642522095	3,56628794500662	10,9353698211083	3,0553457148944	8,57315105849935	9,81486849189723	3,0560300949737	11,3132066687449	9,20456631223125	11,3179672761949	9,81410536313585	3,05352380086041	10,9643110294826	6,64745948485409	3,05600511122197	3,05672039649951	3,05268870350774	7,81512242704993	7,30992337257294	3,04714364681044	3,05122002565342	7,86763190120708	9,10107946455915	8,92659487702589
Rsch-337	E342	Rsch-4	2	7,55660987761952	3,9026199992645	7,23451831924635	3,90521476006372	3,90655462752329	8,64561715417277	10,7091073726585	11,188564307853	14,0524524072075	13,9270591526246	12,6882769780577	14,3401765248666	12,9952073961707	9,85704595644539	11,3946591973473	8,63620723990975	9,75599543322664	3,90405704418086	7,85166136777252	8,24568290311215	8,49282975556626	7,72447081149267	4,79875310329908	4,41698946174755	10,0356373506546	3,90650430521483	10,2295117738069	9,51891607217548	4,85458950969213	10,4857348147094	8,48413022265229	10,4598935069777	9,49287484323306	3,9069188967162	11,009422961584	7,16721672820132	3,90587727869975	3,90500806149159	3,90576750922738	7,95726049542076	7,32279436462319	3,90651146201975	3,90366163589141	8,61763718769549	9,1666103038349	9,0689350927073
Rsch-338	E342	Rsch-4	3	8,17148343942253	4,6048497008036	7,13050910556353	4,6054376002605	7,52844634885214	8,27929279294934	12,429964375369	11,4564269920308	15,3860844997732	14,4650788004047	14,2882724816602	14,4272289901025	13,4925399223202	9,5921322858871	11,3470406751144	8,94264945584525	9,52904968119549	4,60452461559667	8,03725467112774	11,331520019674	7,98167022696536	9,17566835253194	5,11486315053775	7,1948932274253	10,4906708366351	6,77975411612334	10,3727603850337	9,00842067638245	8,79292311480458	10,5409539494492	8,6555961945037	10,5499464648337	9,00768478144585	4,60559313521039	10,299025226026	6,60941998190523	4,60512303727064	4,6037538363264	4,60630349157368	8,21660804884018	7,08197874540758	4,60290686409415	4,60533315744813	8,43691435563332	9,20194920974065	8,22521446662652
Rsch-339	E342	Rsch-4	4	6,54639670681747	4,43377311976745	4,429602802488	4,43208102626596	7,21103561379077	8,60893780687153	11,9558414772612	10,520620529225	14,9895986374573	13,5150597484296	14,0073082753136	14,0108178672408	12,4244932092528	9,74734519337335	11,7242584832065	9,24710229179234	9,25477723120118	4,43006789542503	4,431000653767	11,0717684305269	7,91634740735381	9,30115832125954	5,9877137767551	4,94208875156115	4,43072680674554	4,43062797352861	10,1524900329852	6,65844908727219	8,62263054008233	8,74767700258711	4,43423961198721	8,72034893574877	6,63472510660928	4,43127659877457	8,98447828504026	4,43086059393487	4,43130379954993	4,43066305459324	4,42850672856411	4,43004086194401	4,43075788101555	4,43184729071077	4,42860630223669	6,44781858052421	9,40789845126164	7,18938329631813
Sf-157	E340	Sf-2	1	3,5380652282394	3,54109940189585	4,04664134211489	3,53580095556161	3,53254263228711	3,5386283264637	9,44061552875223	9,74834115787435	12,5888027288867	12,037076886091	11,9645146748343	14,4751104986137	11,1478164413911	9,48443432686161	11,424191070347	7,95461021262075	8,28197946802478	4,07711359138106	10,7859905732476	7,28511968069016	3,53682489234221	7,46960434158794	7,39368735859736	3,53872596558595	11,132097588397	7,0483870446904	8,90993123358144	3,53709904625191	3,53724517822945	8,04832828861538	3,53767724229763	8,13911931885003	3,53624914706935	3,53542487681736	8,17041809134194	3,53313653670796	3,53564753297263	3,52909370235349	3,53622327342809	3,5362654634911	3,53624779808203	3,53611582074178	3,53332351829457	6,99272352394828	3,53643205165847	6,93973465993743
Sf-158	E340	Sf-2	2	3,5328200004206	3,53510429038023	4,04222634873496	3,5306616901257	3,53514102040336	3,52874948833168	3,53313608032891	9,4214017709172	11,0627990257467	11,4195114015395	11,1880023071748	14,3639849761396	10,8513664275247	9,15547687567975	11,3731722569319	8,05240538918461	8,41657423787583	3,53335287267167	10,9243960086509	6,86922494306364	6,23417738869348	7,45635088544682	7,44849743750062	3,52819266601874	11,1003734982508	7,57396895163273	9,56399965030279	3,52631629831486	3,53062198119426	7,7803817442382	3,53040218928802	7,78266813686367	3,53775535151145	3,5319229737451	8,27624963887101	3,52779310868399	3,5341410481426	3,53209695888448	3,529839552765	3,53063397584791	3,52933359487441	6,34465867778909	3,53018895155709	7,09392906639888	3,52936965791177	6,58929589484762
Sf-159	E340	Sf-2	3	3,98774760539521	3,98799738898253	3,98543992251401	3,99089246597623	3,99096578546676	3,98709556482176	3,99351074048044	9,43366675097639	10,787420660196	11,4482553421175	10,8958608450546	14,3378265909887	10,6677982702794	8,91343963578289	11,0420453892615	6,77656134437285	8,28015435193453	4,49957626531566	10,9626929961548	6,91473586291475	7,70849288435343	7,90050951416693	7,84572551375822	3,98916629251249	10,8955132822439	7,44341779800243	8,78349193826226	3,98518713909991	3,98591885883314	7,60334168171938	3,98531249586825	7,59547964060157	3,98949749322805	3,98768337451994	7,42627234125363	3,99032307422238	3,99005398974053	3,98621672759678	3,98995915718556	3,99100860724881	3,98828223178876	3,98900683281957	3,98970796894078	6,94062475895499	3,9887400039117	3,98966678928818
Sf-160	E340	Sf-2	4	5,58579944264352	5,58637594116774	5,58529388294656	5,58578496202706	5,58541665634077	6,09661639974719	10,1950999998728	10,0809363957954	13,5693656037652	12,3896615687468	12,4213746518436	14,4213041237556	11,2812517907209	9,84157048821621	11,8424980608619	8,33469954949649	8,5490466511494	10,1596835686057	10,1161253297147	7,01843982878474	7,16101250769241	8,69877537994483	6,91428093748204	5,58559025533379	11,6497755616694	7,70594473621725	9,22466877142227	7,69497685744603	5,58599265944228	9,58479145809998	6,89053740241783	9,48747638026694	7,70506714317772	5,58583202090153	9,2012782432407	5,58600644798947	5,58570613798744	5,58554071147811	5,5848519199285	5,58627906759556	5,58628752468644	6,42292389999048	5,58572247401633	7,13249823376844	5,58580042595202	7,28347581148062
Sf-201	E341	Sf-2	1	5,73666432646987	5,73707972752961	5,736536058143	5,73665642105274	5,73681592744074	7,55508972467755	11,353315147521	10,9434551388728	14,3957864540434	13,0718217662006	12,5128800725359	14,7653434552901	11,486493613439	9,83418635364617	12,0191042149726	8,99445678026421	8,87615013894305	5,73592852402598	5,73701123852089	6,90747606500554	7,334767416868	7,56827081102554	5,73637905252323	5,73620466565149	10,5887089524881	8,38956909300721	6,40675790766095	7,24951554643346	5,73675424510382	9,49859405835059	6,88371695057618	9,43899053093891	7,31867213327949	5,73624248109464	9,61828807296558	5,73678069809554	5,73577098857926	5,73617911372492	5,73656230403024	5,73674010217551	5,73684189693482	6,52291401235205	5,73675470988317	8,0988968959839	5,73620070082265	7,69493619048662
Sf-202	E341	Sf-2	2	3,76611884366962	3,76947962190964	3,7670102534044	3,77102729276225	3,7694505824647	5,79553148465208	10,0844657737921	10,1434626570502	13,2605905295583	12,2097813493285	12,3650761231257	14,4996282091724	11,2925574508989	8,56417545374412	11,1127970678243	3,77124281193777	8,24584867610758	3,76666522301697	6,74030917794514	3,77088332418795	6,5235042266362	8,01763643578165	3,76632936518814	3,76883685823515	10,8640043803621	9,02644992884341	4,27830361092742	6,10430401455315	3,77035394851593	8,60612494002805	6,65891464776914	8,56948642030261	3,76278002585091	3,76790822483476	8,64791267527826	3,7696654097426	3,76919498659122	3,76609332104358	3,77033608226058	3,770778772002	3,76750914092187	3,76969442084515	3,76517573442428	7,14332395453843	3,76599441350343	6,5224085159731
Sf-203	E341	Sf-2	3	5,90947649125954	5,90893737888967	5,90888108265703	5,90915202462824	5,90890303126148	7,847822045078	11,0380138519079	10,8061146468416	14,1183284379866	12,9208060062873	12,0041555235155	14,8777936541578	11,2845154798056	10,646196270062	12,5299179523117	9,37460460859903	9,39920614244939	5,9090554369973	7,56538539189878	7,37289786937441	7,9791409712246	8,02833280775389	5,90913626942146	5,90940197124463	11,5228992410733	8,78350338644967	6,92235515028677	8,15296474979202	7,85523708914222	10,1826997748495	7,74345040783095	10,1669608021983	8,10127283609509	5,90898317471235	10,4945318180245	5,90853175074167	5,90899129985314	5,90882460073205	5,90941469486754	7,83404700577255	5,90925461429983	6,42000546555091	7,25013289589941	9,15398194829405	5,9092571516994	8,55047807193601
Sf-204	E341	Sf-2	4	5,68049555106709	5,67992621537436	5,68091707135155	5,68044311728056	5,68067372935759	6,73322102190995	5,68041073878691	5,68019312125131	14,3645377641957	5,68001714489301	5,68010426631418	5,67993818757782	5,68018139062096	11,1649903422857	13,4106031380691	9,94966819505411	8,6269217411479	5,68042952303832	7,42743869977578	6,93556564486141	7,74200765282992	7,99399207110857	5,68070768465992	5,68060282800223	5,68067793514006	9,32878126408644	6,19140906373883	7,4382525473488	7,34548895214658	10,0356834957449	7,40598694067922	9,94814866819108	7,26608169039746	5,68065494028895	9,72037193055585	5,68031936371027	5,6807654855153	5,6806824132914	5,68011279295195	6,46706675626714	5,68044587856753	5,68104129482855	8,20691003661901	7,82767029439908	5,68073743007874	7,57164215730998
Sf-312	E342	Sf-2	1	5,11258022127062	5,62406807530581	8,23985038776881	8,1195956124765	9,46740206594044	5,1142898169079	13,9562331869922	11,6391709522341	15,7632917174159	13,9991222521122	14,4215239027045	14,5538643912087	12,8229146660926	9,87999180154608	12,1081473539874	9,56668197911438	8,67508413339124	5,11353944297247	7,1282308215241	9,60900047741889	7,9949966855117	9,04216935513098	5,11332900806254	7,47767666817665	10,79528996572	7,53938917535718	8,12655836483952	8,50214568015075	8,57777185622372	10,4979064722227	8,50232242543024	10,47598750433	8,55373670252162	5,1139094541357	10,3631834170578	6,63612684127149	5,11314436579426	5,11179355426638	5,11306129711793	7,46667851401529	7,13756222528764	5,11311986767486	5,11242651527979	8,67254042074967	5,11351280574062	8,45125911368907
Sf-313	E342	Sf-2	2	3,79220331300841	4,30139939473631	6,66795056564856	3,79463357235694	5,6303205783659	5,1584344053504	11,6535528409844	10,462030222944	14,5468321829018	12,9405932247016	12,9761079518319	14,4674067882364	12,6456769235088	9,02453317707781	11,1366001165311	8,39637682440845	8,72382968526249	3,7952086272027	7,35318623410085	8,40259559206622	7,81796741718225	9,52882499752657	6,33380506378646	5,31827713345792	11,2792703436726	3,79057108302409	7,95887213365585	9,91266261775052	3,79109608011884	11,1095936656848	8,80117266570357	11,0945555721551	9,88912593204245	3,79420402283797	11,4995722532284	7,25238498351929	3,79073794216444	3,79437537240454	3,79191164241199	6,40093883935301	3,79058155302891	3,7897493268376	3,79360591358256	3,78839040529393	3,78801405368486	9,46715025198598
Sf-314	E342	Sf-2	3	6,7437694246643	4,48975931203007	6,79582517520388	7,47325612962974	8,45023633170707	5,17330384506685	13,9780585723227	11,2544068064684	15,9472117766266	13,9264586011625	14,7357037580237	14,8798310809749	13,0629591300797	9,00839050046153	11,3889080456382	8,17507686351575	8,48276045082263	3,97916502278013	7,13882495223613	6,75202670510123	7,83076964567889	8,41232745355791	3,97779042409866	6,73764419718827	11,2056781859269	3,98063344834631	9,59597406328575	10,0205529696548	3,975957483552	10,6740774290512	8,41465756643941	10,6499365607932	9,99795122715602	3,98168149653089	10,7241948172664	7,2678288967803	3,98021132776169	3,98047437128478	3,98242716681864	7,36635339822741	3,97644708261835	3,98179536728921	3,98066835564703	7,12221691530355	3,97834983548224	8,80103467062228
Sf-315	E342	Sf-2	4	6,54899975069953	3,73915660740495	7,83018125330757	7,98271345563977	8,38312292585434	5,14218391816707	12,2285420823151	10,6772010500008	14,7440297840076	12,9613202831164	12,9757492939939	13,2875124982853	11,7448458882267	8,88203926024067	10,9780010415342	8,57475015314765	7,68294238268314	3,22669210394742	6,95484326479143	8,82628835264527	6,79915071040336	8,04558014262939	3,23263037746619	3,22752194991637	3,22783323189368	3,22855503048826	9,34150876982631	3,22868012023886	7,23930768305001	7,42362492266423	3,22871291316929	7,519389764508	3,23332113819867	3,2227275736077	7,54385979759086	3,23406544594067	3,2328741125241	3,2198405610364	3,23282710683946	3,2197927530059	3,22101601621011	3,22733386341542	3,21907688389076	3,23081358075653	3,2311101912262	3,22620958799914
Tsu-153	E340	Tsu-0	1	6,09805843934411	5,5868601788581	5,5868691197869	5,58728345065683	5,58718418943448	5,58781299666224	12,2972555549094	10,7863424363813	15,3186598848418	13,900176288596	14,1111637885965	14,2147142938131	13,727869509948	8,13089085741244	10,8473382000337	7,43897640073233	8,73614680534945	5,58780965985606	7,4829604831928	9,67633885996581	5,58710124090895	8,22054073174298	7,65227079403905	5,58689407964862	9,24626664422108	7,87633859097151	9,76493946784255	7,19313859957724	5,58701867952878	9,06776778424532	5,58773012504008	9,02327468895009	7,32345083580251	5,58746070398068	7,76661953469085	5,58731375585259	5,58790345641344	5,5877527154257	5,5879024248566	5,58695611843403	8,00365645791115	6,46483792673714	7,00664436322467	7,35406441272787	8,59140786120614	5,58682545657484
Tsu-154	E340	Tsu-0	2	6,68988739806386	5,95268015828719	5,95321780065117	5,9529474206864	5,95304019192248	10,0871233495047	13,2492736489182	11,7687384203219	5,95262577705109	14,6411731859515	14,7692925208886	14,6128511170987	13,9634688837362	9,35277934945843	12,0995958820995	9,20906436292279	10,3694237780364	5,95285971212709	9,14523200103838	11,0594496827605	8,97516840861923	8,62770488952355	7,87260009801888	5,95296060455536	9,78168151012896	7,87308614378093	12,0371453586551	7,76002714646043	9,90553818295565	10,4957051416011	7,46625974906113	10,4469087388191	7,55513892413243	5,95302282387745	9,60318226124462	7,13533137523821	5,95271591711394	5,95266254968212	6,68121102432548	7,6568254440812	8,83810653723738	6,46371546181511	7,55564150971298	7,15881034174182	8,585618102124	7,51632264989501
Tsu-155	E340	Tsu-0	3	6,81209534902236	5,50811956059024	5,50865149524717	5,50808184844973	5,5078490534308	7,61990550598416	12,4158907128324	11,9235366090335	5,50763756191906	14,6180073506481	13,9260229410634	14,7021905229905	13,800061751234	9,17807944577271	11,8579077055373	8,75820766485752	10,3488811936507	5,50825140227202	9,81191950284589	10,8814668253534	8,088527248646	9,02959429218632	7,83507181901794	5,50910983005887	9,86461065451565	7,4647528263151	11,9470005029528	7,59122017817044	9,80353135255511	10,3874435639381	7,36687453969104	10,2953620270429	7,61580279807546	5,50780508430457	9,52820110061259	7,15226598836985	5,50774416706511	5,50862666698663	5,50779803785895	7,1419233831743	8,8911093124662	5,50851790211772	7,43808965627941	8,08985640382692	8,61868698304298	7,30629157152549
Tsu-156	E340	Tsu-0	4	8,65732208419599	3,42519233780467	3,42735505703357	3,42377047610733	3,42623099418725	3,42402828618244	9,38418772281418	9,85626052204894	12,8298635919396	12,4867418368168	12,6245987477311	13,3485780874438	11,8060053961146	9,16848105576961	11,896128667986	9,92944565595754	9,43082453087901	3,9362081526944	9,26150643175475	11,2566827070413	3,43042533101344	8,90923409148885	6,89543661180319	3,42458261363605	10,1876072801654	7,79150153214731	10,7797879751939	9,56797425053012	8,26452477768202	12,0567928052346	9,74136698121261	11,9149927235872	9,49434542878414	6,79666399155274	9,59570547266308	6,89764963957922	7,22323860499413	3,42041406387463	3,42022122160028	10,6593833843405	10,624096849288	3,42671364742245	8,66504999917554	8,30108319605252	8,34304114185883	7,75818859967215
Tsu-233	E341	Tsu-0	1	7,3036372619422	5,94045511783454	5,94082782013347	5,94034732772578	5,94071801057326	5,94077351881549	5,94047155596635	11,156635969908	15,1087388232078	14,0943485459359	13,9181820693091	14,4933724602295	13,5860400962139	9,18116165472619	12,4180809924307	9,50194117219985	9,53817397985674	5,94066897394859	6,4512959359742	10,7085387153795	7,54757565634468	9,37787557589061	5,94042596936429	5,94061876127877	10,7159573127351	8,08912953140887	8,12147457229779	8,60505202824365	9,21473052583301	9,29705763024214	7,58582184809021	9,90212940411996	8,60998324163262	5,94038315168187	9,77516389307065	5,94056865095099	5,94053727376719	5,94069169494797	6,61946046951203	7,44259948393768	8,87210609565441	5,94051410618194	6,73354066435087	8,34050437379928	8,27851585592103	5,94032222703469
Tsu-234	E341	Tsu-0	2	7,00616766469336	6,02202262378007	6,02235999481789	6,02182127070726	6,02167459555277	8,24390513823118	12,8338277805962	11,3930083721303	15,6731719272621	14,3179700400011	14,5721148995825	14,6338081431815	14,0621148534206	9,82160172484746	12,5699412622242	9,44671460430304	10,2311936606076	6,02227586123342	6,83300285952454	11,0427223783302	7,63085974791146	9,24221662868922	6,02213296307596	6,02185508272809	10,9329298869855	6,02247415388746	8,25047620106712	8,35900059758229	9,9802067748068	10,2444432362923	7,68588236578324	10,2741082481322	8,29974366433368	6,02218717628159	10,2036680246261	6,53284616410479	6,02150191662412	6,02184021425047	6,02217403234987	7,86357664059585	8,72828337621036	6,0220706939018	7,1568782477688	8,86503987646114	8,51112206496703	8,24749690333657
Tsu-235	E341	Tsu-0	3	6,95759167756219	6,37009557059954	6,37011452063066	6,3703825412384	6,3702451951526	7,51920075833278	9,94321837801191	11,1538479127211	13,4559175597949	13,6568256145341	12,8193986777093	14,4055871651505	13,3030448246453	9,26093805341113	12,1566859206413	9,02223705489254	9,65962815557501	6,3700033117639	6,88964929648982	10,5645380911852	7,54193485015322	9,48072206525811	6,37008677308776	6,37020953359319	10,9014855470632	7,43248344697031	7,77864660051821	8,89526033813577	8,92553813321986	10,2097640318709	7,79230739311026	10,2119402320596	8,87960705610196	6,36985118404328	9,81512380556084	6,37016618539286	6,37001035374449	6,37023105406257	6,37023056830524	8,07506475733875	8,84359021986886	6,36968279677266	7,24176800276552	7,97815327454108	8,3126537045557	7,67730758739075
Tsu-236	E341	Tsu-0	4	7,14846867030657	5,98217641877183	5,98229115832868	5,9822846078285	5,98237398306094	5,98213405820082	11,5052454249266	11,9194839531871	14,7407148613243	14,4569041231036	13,5709302941005	14,7437086083688	13,4919764169598	9,61530340093037	12,0536747515925	9,30677048551146	10,1497943463405	5,98235156725757	7,96810644615492	11,1106492902498	8,07899235569191	8,86745303225129	5,98229817020827	5,98225995268575	11,0563015964402	8,53497487857609	8,38486475791759	8,31001561907238	9,7100676440634	10,1688543661458	7,62395494884088	10,1965849405503	8,15175380773743	5,98269986025478	10,4860464924701	5,98277109264452	5,98259399317023	5,9820014338887	5,98245693346701	7,76598490345225	8,51841032141292	6,49303916849863	6,88843862084382	8,83120953507724	8,52817495570357	8,42019808704342
Tsu-344	E342	Tsu-0	1	7,40343534036758	4,70462526540911	4,70509106864171	4,70519983186374	4,70490855240559	7,62378280071627	11,1360628473473	10,5633397128223	14,5982544976087	13,4673005686551	13,0531226318863	14,3923180382535	13,1882553503976	9,47624673319025	12,1851546792872	9,44928368154996	10,3510502787148	4,70402172613807	8,27024129666168	10,6177986423734	7,70442434760965	9,51652928196286	5,94996664713176	5,21519661488712	11,0167146831556	4,70559516429046	11,7120545252842	10,9533659742826	8,17690569758836	11,821637008345	9,12056149714013	11,8120519171603	10,9369295232984	4,7046695889477	11,13230071007	8,65412938895841	4,70449805456293	4,70385120973577	4,70537484122473	9,90101858920299	10,9629750140831	4,70235364657139	8,45805506198485	9,8069043753143	8,59838841979026	9,12055401899055
Tsu-345	E342	Tsu-0	2	7,27184867066731	4,49453128982565	4,49523167559142	4,49426408107947	4,49424559136245	7,44322601977158	12,4402714135339	11,0058681326008	15,5142420840203	14,1380917461867	14,0777058454675	14,4974019592677	13,8743249840663	8,47743132413747	11,6028662125304	8,16940650363787	9,31149468090628	4,49579668920339	7,35188560431762	9,56020274890709	6,45303369654886	8,88301338697128	5,00653142473195	5,72820838176513	9,41570030777272	4,49438108657527	11,1201143315544	7,56559653443689	7,20858181521278	9,50300284389857	6,6491961740039	9,50560580061141	7,56790878269227	4,49824349857688	9,17800420276017	4,4956635251174	4,49567199373285	4,49520523560432	4,49640361537222	4,49583024000399	7,75416868035075	4,49593599125276	4,49408287614193	6,94545741179111	8,54778509904389	7,0880983582128
Tsu-346	E342	Tsu-0	3	7,82565779723049	7,0842093339385	7,62869299835606	4,77358900725022	4,77352662349986	7,97894426261058	12,5799967310789	12,002993894556	15,4982176985613	14,7629593716327	14,6775721873691	14,8659195147711	14,0933429599332	9,80555187834078	12,391021931713	9,87949758852542	10,1840067770833	4,77282842872388	7,34923765417201	11,557464791642	8,988115587966	9,14503009476482	5,95723277108666	5,28393951889172	10,0907578624852	4,77276656627961	12,119786687179	10,4353007630212	10,4593367692398	11,3596041806827	8,26064761011013	11,3488001908503	10,3619133694501	4,77185110199041	10,3689421543468	7,58893958737053	4,77285679494771	4,77327780928805	4,77300296310157	9,36950482896179	10,3747959332546	6,21294625632722	4,77305384462364	8,26164359365246	8,72397788195198	8,47463099549846
Tsu-347	E342	Tsu-0	4	6,73112122881572	4,41699127468235	4,41742047981687	4,41562663368434	4,41584345140577	6,99099404611978	11,7795403902039	10,6802453410369	15,0837380787783	13,6011846150358	13,5088579533417	14,6209008120662	13,7355520615867	8,99986845357995	11,1924038844403	7,43657964343048	9,31081748904901	4,41816476752476	7,75432271796228	9,88264000643639	4,41714006671141	8,79100936010587	5,16884223900302	4,9275797044709	9,58138479561359	4,41748312323391	10,1964498737679	8,38905537470398	4,41801160731481	10,4105783197904	8,04174460912195	10,3870479805886	8,46625828269561	4,41776084865937	11,6544595454242	4,41583873963847	4,41730676218145	4,41685214992277	4,41645379129934	7,7560643816058	7,07679329980339	4,41649473491597	4,41770930777206	8,03891432287019	9,00749287326269	9,57000611244094
Wil-166	E340	Wil-2	1	7,13679848267294	5,68735938017095	5,68808040137525	5,68742965743096	5,68747661080442	5,68707685714068	10,5507376722108	10,6752123125317	13,9116388843799	13,6038185732135	13,3520015421613	13,0825098325082	11,9440737703639	9,0523867180845	10,6395793482624	8,2771560343169	9,6278976986258	5,687452597913	6,94629005020026	7,98512938393585	8,44189427606342	8,6304681643879	7,59311144626379	5,68702762154238	5,68735150610217	6,198273693444	6,34637322261259	7,37429473929228	8,54447125455436	9,08009920792258	7,18038945613283	9,00953147251986	7,5077005964254	5,68722806374643	7,42041069725263	5,68712824423798	5,68744794933609	5,68753212562898	5,68761607255415	5,68794249948299	7,80326636734717	6,35342275052043	9,00271765370554	5,68754776829799	8,99568885926824	5,6874089726069
Wil-167	E340	Wil-2	2	8,11639155768817	5,30771399503176	5,30663564849985	5,30665182370119	5,30667957636864	5,30725077114032	11,1951354866466	11,2335148412003	14,656590755204	14,0968060172933	13,7342465267578	13,9445672564819	12,789507783937	9,77825201112808	10,8898756915158	8,72546871244168	9,90925836929655	5,3070735098254	5,30771645768032	7,27434648200548	8,82336146608621	9,42239690756288	7,83253613711955	5,30643039277919	10,0869326798466	7,72096696178435	5,81810620938015	9,1957695952168	9,21127353024854	10,5286420239407	8,13623949128676	10,4751464895833	9,16117761889912	5,30711583814288	8,94848181451735	5,30757540846102	5,30668785736024	5,30650993333852	7,06670556197883	6,76972255913953	9,25117580394216	5,30730355763716	7,9314612500831	5,30728977216664	9,19264826210247	6,97578451859166
Wil-168	E340	Wil-2	3	8,56529115187747	8,21751780611333	5,17786209247721	5,17755484082477	6,38608379931676	5,17825622264921	9,52696960152168	10,6313653199096	12,9905068260464	13,343742673322	12,9753653886959	13,2467609892854	11,7463197802209	9,17745574646956	10,30775409108	7,807293777271	9,32012851265987	5,17737751701188	5,17788106247441	6,9512405207091	7,98529736988595	8,8867330149993	7,70380217401072	5,17779644122258	5,17700748585728	6,04079930105672	5,68883468096128	9,21130250667611	7,6048068758788	10,9120524682027	8,93863577147495	10,8001794285337	9,24400235716144	5,17752014468558	8,67542023357774	6,4419889492893	5,1772274655919	5,17847168175003	5,17889953774915	9,37740815846855	9,78790998101107	5,94970997985609	7,7798619459058	6,96123483550604	8,98456384078568	5,17828246689773
Wil-360	E341	Wil-2	1	6,08167766804082	4,89952817070856	6,77175019616442	4,9003868455754	7,50748323370685	7,96402404744663	11,4160768091423	10,9707823943175	14,8980457171666	13,8594357228342	13,4473363987081	13,6512530047334	12,6950102434728	9,33293948263644	10,7489159768947	8,08780473522787	9,26362284877294	4,89942870737957	6,92365109540572	7,90652115431162	7,88636441811382	8,8801366598976	6,71393154625807	5,41009574360512	4,89913205399996	4,89942961183868	10,0956595228567	4,89918329562883	8,96328414975362	8,4068224240495	6,5258549916486	8,50574055502098	4,89929983890621	4,90010693845089	7,5615921671367	4,89890148597285	4,89980453819206	4,89985002740715	6,37453735521029	4,89911172409271	4,89856597343988	4,89840484530652	4,89780556730819	4,89871393507562	9,45358904773166	7,43338664816318
Wil-361	E341	Wil-2	2	7,97721143999774	5,38911540182876	7,06258423044546	5,39016221783733	8,07179695778367	8,50955865355539	13,0860333774259	11,4039535954501	15,7496370817597	14,3166588470486	14,9198849557452	14,2194894913216	13,383024068744	10,1795158499566	11,3898253695528	9,43088179067797	10,037330005164	5,38976187422251	7,89967288312555	6,79385519029531	8,83229956507054	9,54865069228609	5,38968532669287	5,9003958786133	11,0313534768548	5,38846910538892	10,5496996294574	10,0555255669995	8,7631354898795	11,4743386820959	8,83308042170545	11,4615663789448	10,0166011093922	5,39031286029607	9,90029858648462	6,68752153756191	5,38922218293822	6,79956123043679	7,01527225720229	7,94322858758691	9,90824535686358	5,3890071069986	5,3897064733889	7,54000353104451	9,44917578456143	7,58327491985685
Wil-362	E341	Wil-2	3	8,18109901816006	7,07532923841007	6,84412123188457	4,28590315878375	7,21740339787978	8,14848852044355	11,717936338829	11,1031925465115	15,0193210878915	13,843926046426	14,4150075320932	14,1020871427014	13,4059745103031	9,3363028851134	10,694299028998	8,03380333370207	9,15542271319197	4,28781572241538	4,28377382587101	6,69879307409814	7,44835774878921	9,57778946809646	4,28694868770452	4,79843168282038	4,2838940121615	4,28460425015856	9,91256720356651	7,3735659412651	8,44367909328443	9,15944091455099	7,04132162912064	9,10251153473975	7,44035660812726	4,28809528547492	8,6830545803775	4,28830510635085	4,28978781526912	4,28854765625123	4,28942535791241	4,28776630560239	7,51150929780831	4,28832278561791	4,28694444132917	4,28825183494778	9,3463902701889	7,3456247085204
Wil-363	E341	Wil-2	4	8,04303563390417	5,76271172867877	6,84380916047281	5,76289635829246	5,76295529002022	8,24772502844596	11,5067155753254	11,1834187526979	15,0407232511989	13,9723966865929	13,804013307659	14,1889478742917	13,2921896416369	9,57512331412096	10,9359902254414	8,01429690321206	9,2933172622917	5,7633047991255	7,61949915509282	6,61757896917161	7,58202520454686	9,22843552599664	5,76349462686226	6,27383410875505	9,00250085781554	5,76347366938348	10,0180181693857	8,74493537153021	8,17447907320068	10,0635862166806	7,61692093694629	10,0410325351841	8,82307669891039	5,76334462920238	8,34483546328535	5,76280109182422	5,76339260102913	5,76329392916673	5,76255248770113	6,52088743524735	9,03367905479906	5,76283378489436	5,76333435420618	5,76279521257417	9,54581552967938	8,3285208863626
Wil-249	E342	Wil-2	1	6,28670174074652	7,34528445500399	8,13637434389738	7,77989358660655	8,97327176326612	8,39502875743691	3,99409127464998	3,99176530134259	3,99210408863622	3,99382087486067	3,99214868629596	3,99236240555678	3,99783064323579	10,1032066945831	11,40309699675	9,268638023838	10,3088387218535	3,99155384295235	7,99337434041679	7,68348179862872	9,28553761529432	9,99039919308975	6,48659547646597	8,14621612308598	3,98963890096681	4,50331465402555	10,5177449738033	8,47841876149578	10,0795575124225	11,2051702473924	8,16168016989841	10,2195356936691	8,56422492798146	3,99385875141176	9,57007903588833	3,99130668028195	6,04018524457894	3,99737125163661	3,99447127214542	7,89604085638689	8,88121083819055	3,99293374635955	10,0708627620101	3,99353419956023	9,06206284111197	3,99296227907725
Wil-250	E342	Wil-2	2	7,88077574109122	6,95599644104892	7,36248019841856	7,13974310018459	8,91657184578644	8,47565815378282	14,1310213121845	12,2695736153334	16,1838874948593	15,0577916406597	15,5086349712142	14,5999443960793	14,2939256348798	10,343608936141	11,7225680368325	9,28570961594923	10,1222457993226	4,31284667142523	7,24546132129484	7,71806735707935	9,36003221408749	9,59623096350894	4,31145891112874	7,28896821692426	4,31189652130469	4,8243458516455	10,8626506005886	6,74177512989821	4,3125212802652	9,85483837454768	8,28128381002306	9,82282515422317	6,51581162460139	4,31542775564849	9,10454985932734	4,31321031455728	4,31350168080622	4,31350263914194	6,48220784457567	7,19871234752504	7,7109210546831	7,13290404490906	7,86384413765884	4,31782963497976	8,92986689055513	7,94119924751981
Wil-251	E342	Wil-2	3	8,7904325273493	7,92936453351242	8,24225206832485	7,42915855046029	8,80950520293946	8,47092691971896	13,8437016908996	12,7920385775259	16,0218462639267	15,2839544595334	15,6098401655459	14,346394536493	14,3118250762125	10,0966543025458	11,5519435584437	9,5420493290292	10,1218748105994	3,78426229763742	7,24820397400278	7,44976114295226	9,16006485715945	9,60149801577394	3,78593348650108	6,22619271488501	9,82788217367451	4,29533796015566	10,4652637283807	9,31863171552901	9,65834855519137	11,1553620684458	8,46964493162423	11,1064970414677	9,30483034686804	3,78494265658733	9,55840751553089	6,45314496400934	3,78464496026596	3,78863541326933	7,5952385619138	7,74539937422193	9,25379003617064	3,78559105806732	6,60331996337285	7,28648773321335	9,08081311722394	7,40889523191141
Wil-252	E342	Wil-2	4	5,77052165693679	6,20907653147615	5,11376805521799	5,1128115987578	7,3517746557829	7,70562334217832	13,034071000451	10,7835643914502	15,5999065214058	13,5960961560561	5,1145932781945	13,5579273428327	12,4698109630965	9,83924294654793	10,4341098293157	8,89013288839489	8,47001426266958	5,11320876026172	7,78088261364082	7,41125582454971	6,83326223208127	7,57031702089468	5,11302151486764	6,23844144243484	12,1705153046349	5,6242575423583	8,77876289445723	9,15588202060228	5,11355138577916	7,33460413043014	8,88000873546026	11,0624746156389	9,66827790649242	5,11221639875186	10,3121642946888	7,99792373394686	6,14327630879749	6,95230025651267	5,11435523504003	7,17717887150332	6,91516356077256	6,13130543419301	7,13233549300209	6,96736812983679	9,05063354633484	6,73653237722706
Ws-125	E340	Ws-0	1	7,1880863939781	5,61830677025682	5,61861091441444	5,61877757158615	5,61824290780782	5,61800751804145	11,3265349161731	10,5062036328762	14,8157386241984	13,4948243413304	14,2105803361517	13,7456849860328	12,7799384772733	9,74177069100171	10,7935109071431	7,72137371912902	9,71164688712613	5,6183011647655	7,12670763790716	6,52355038537361	8,85427852134305	8,06765840451575	7,53225237269062	6,12948281364188	5,61953697190378	6,24123766707214	10,1394246198313	7,56586654696366	8,36874087708803	9,42257344808773	7,30455140918037	9,33565935064012	7,58922702210784	5,61810767199548	10,20950388962	5,61816514109871	5,61849846198556	5,61870389877314	5,61863008573445	5,61849267388672	5,61866457188539	5,61954948902759	8,03571294129229	6,54700457038749	9,1389962452037	8,22746364672298
Ws-126	E340	Ws-0	2	7,21781163462785	3,62427884512884	3,62241113205053	3,6259165318875	3,62224702017619	6,43833048537872	11,10638925758	11,1838393996005	14,6656935019009	14,1516750711714	13,6849309360265	14,0910684509323	12,1193035499717	10,5767358101416	11,0546113093285	8,67291381566416	9,74795518945736	4,13268349248833	7,0457119240927	3,61667992236903	9,6603913199157	7,39755779532098	7,01835699144047	5,48258284520101	9,37416615479904	8,15503189406907	10,8909583248079	9,74409149913387	8,65217385069632	11,4714340569949	8,86809224877049	11,3640786375263	9,63729957584476	6,16870270948465	12,2077398487243	7,02133940755359	3,62311607186473	3,62673331082137	6,57798078869737	8,0987535543481	7,29497809975034	3,62210202473282	7,86085631322528	9,18891003009709	9,11945274201561	10,2722663218043
Ws-127	E340	Ws-0	3	6,61081046885747	6,09974560429637	6,09991158411596	6,1001208269671	6,09969185665448	6,10009904063797	12,9041647813461	10,7284711316137	6,10007297875493	13,9651650676913	14,9970285209774	14,0669043073377	12,9487941923403	9,25725629198968	10,1983971785216	7,30755012616939	9,16662774934229	6,10021123315166	7,22052259595867	6,10024655883773	7,77503618862379	7,25174799364203	6,09983117620637	6,71916867852264	6,0999132761884	8,22084266665781	10,139970333182	7,77989389262397	7,22855356058387	9,86767567115235	7,40763950092232	9,8246438653335	7,72492618110201	6,09979443996806	11,4271574340291	6,10020266685189	6,10015684382118	6,10014431193201	6,09985144901586	6,10031268038159	6,09997487414257	6,10000635836273	6,80664414523206	7,79619153470958	9,29623805121797	9,47535339400146
Ws-128	E340	Ws-0	4	5,70803347633164	5,19781479790419	5,19747879586033	5,19790526684248	5,19627705827143	5,19706806357191	8,90544624920022	9,53705072738505	12,652898629464	12,1095449416546	12,2670827090356	13,5175203346107	11,1918521846504	10,1142310240145	10,7789249580242	8,48305302699894	9,38317682009851	5,19749120874027	6,67729729228793	5,19744537567373	8,27107452612242	6,75088800170981	6,83805868637012	6,1973155199162	8,72228833316465	8,19589172030745	10,4895282279464	8,23089973785349	8,08560518855916	10,2543804905792	7,72131160129474	10,1864292077432	8,1026564202163	5,19798006157342	11,0226728900972	5,1972727592126	5,1973845167296	5,19792271102831	5,19827008389198	7,37409819348027	5,19759010388471	5,19740277085889	7,67575998521037	8,37828430791287	9,11473678981359	9,10571016679895
Ws-257	E341	Ws-0	1	5,44174649396436	3,46687278930508	3,46974782066729	3,46820093030807	3,46888171342358	7,95878260957809	11,3442748309483	3,46682744218364	15,1724847900205	13,9846302944891	13,6505682912777	13,8774004937408	8,45568016373415	9,56495554957194	10,2266171246337	3,46465009682514	8,5242913771836	3,46718456075699	7,39569583049201	3,46942998890226	7,47318726741238	8,42734508883148	3,47446384247749	6,31854946756779	9,09870019489648	5,02533998163087	10,5022954002198	7,11083054088311	7,44763318624527	9,87024832861092	7,69318359779213	9,86250319134554	7,03494639332904	3,46563907207849	11,3060876058297	3,46956688339005	3,47187030109826	3,46870309769088	3,46709257476671	3,9810124129091	3,46559247241732	3,47010933693018	3,47055492938727	3,4708931399418	9,44732657638785	9,27458664463208
Ws-258	E341	Ws-0	2	6,88415836991436	6,30255983846519	3,21325741845653	3,21809877373755	3,22034148614563	8,32790826687311	3,21090962528663	10,6620652204307	15,5276412078071	3,21408121573467	14,4900315143299	3,20741033148852	3,21879505962595	10,261549405357	10,7860949740148	8,67880394993156	9,28457716534638	3,21345939867442	3,21989247643993	6,33433802166244	8,14537005040459	8,77794400050281	3,20930093399823	5,73496943293272	10,2284680698075	3,72599461079199	10,6350588550163	6,59057851794015	6,87041999880251	6,78551488303881	7,79419420196049	9,51052764330482	7,36830587564517	3,2175458248078	10,8978308881492	3,21218005842114	3,2159399741163	3,21002717842193	3,21715773001243	5,65376229232449	3,21846317057338	3,21774313126577	3,21531847142256	7,49952177993126	9,28766403180265	8,3086780226798
Ws-259	E341	Ws-0	3	7,30213088657636	3,68103515134944	3,68467049074164	3,68232489228139	3,68278873861639	7,44977534155803	12,9188505237371	10,7814778243774	15,901103109213	14,2141881120736	14,9783806353095	13,7157183263689	12,7889587979642	8,76869936560161	10,1531705618153	3,68028503923074	8,50407915915318	3,67902100596756	7,46675613159787	6,83093124705982	8,16618332287898	8,72298440158338	3,68452164310938	5,48879723281688	10,2096463014305	4,19404655358528	10,0528994551304	8,11271853514867	3,68207115999699	10,2696821285461	7,94420270289342	10,2489337716847	8,10654926655609	3,68183613560394	11,4521567458635	3,67912751943618	3,6815391088131	3,68196053198734	7,1465120495588	7,06140649638452	3,68396829648449	6,40028238685824	7,13738012525374	7,94809160052136	9,40370634554643	9,37873837736551
Ws-260	E341	Ws-0	4	7,43752191719784	4,89151530024057	6,2170504873606	4,89113536358242	4,89119729745861	8,59531973142794	10,9342328272018	11,014669012951	14,5568057639696	13,6516797093663	13,3176933021462	14,0309133091655	11,4875543075424	11,0217494620079	11,405052246506	9,45347020407418	9,7074022158243	4,89167075053789	4,89059896339484	6,87993452894243	9,56021692710894	8,03996918281614	4,89201216158833	5,92986838897169	11,1031705639785	5,40240481770301	10,9573602708942	9,12677967515403	8,60213544517939	10,9804998731043	8,81924272280159	10,9622201922591	9,07001654324245	4,89142756056559	11,8085300168533	6,74641435183765	4,89239521331959	4,89117551436059	7,01699049299158	8,20166621574255	7,75247207013124	7,2679405342625	8,41160684737221	9,51770830821637	9,36620389764511	9,85908575320575
Ws-352	E342	Ws-0	1	7,84185849285187	4,27257393294926	6,49571814685576	4,27190534769165	4,27382456594666	8,65013086534969	13,4889792006676	11,8407366049662	15,9873235923366	14,8336331432037	15,2693590848323	14,7259679555729	13,4599566980631	10,9008232060504	11,8661899593063	9,88479359169212	9,64251707702338	4,27477597160758	7,67529831943073	6,78220672596721	9,40832035022154	9,07387577542629	4,78444545756316	5,8970439467605	10,2938097068039	4,27351837742429	10,8700936242031	10,3636344750977	9,65053570742682	10,9950634248381	8,93972786272133	10,9719337608567	10,4095086451846	4,27314852909173	11,4678534852518	7,54203377207643	4,27332862098053	4,27436811170348	4,27431687601306	7,9891256188766	7,11085724305951	6,74007412220489	4,27451395064238	8,94223871821251	9,37903458477818	9,45752426528635
Ws-353	E342	Ws-0	2	7,23654373943051	4,06217353804463	6,50077394598575	4,06075175719871	4,06310773819304	8,81522539780908	12,3698635042981	10,5583772129934	15,5372461447667	13,7726977556046	14,7874777841256	14,4771092484779	12,6081924026162	10,0803753464352	11,2649529685306	8,86269879263665	9,04461536638691	4,06507951697211	6,81220622755026	4,06208608007753	7,85586172648766	9,09889115373194	4,5726367049734	5,37300268593334	9,72208321235038	4,06282535424209	10,0991183406518	9,45144693058164	6,28701335363298	10,2751637103875	7,81041940939751	10,2417817193983	9,5183277314725	4,05988033275816	10,4991351661444	4,06169815123358	4,0641327009503	4,06270537207458	4,06156716773737	6,77226982986072	4,06150622582351	4,0626259988501	6,4100877416564	6,79625978499269	9,34371075307654	8,51134408751088
Ws-354	E342	Ws-0	3	7,62063722767314	4,80321101809974	4,80439516448893	4,8024739931708	4,80344207154641	8,47432136784785	10,6649737806301	10,3479731474716	14,3894540611791	13,2891419954074	13,6987597052722	14,1962578316844	12,1035681735718	10,0274242716515	10,8180384906064	8,39925521203169	8,57850856717194	4,80331971683154	6,38839654657899	4,80443666244994	8,06561816074495	8,52265121845051	5,39313879966243	5,31424484317642	9,56165920043348	4,80463321035907	10,2001077104262	8,40703810548722	7,09679928605591	9,91766740100959	7,4814148469195	9,93799332917114	8,37688666710325	4,80392599653357	11,1922223797856	4,80293885766159	4,80487465053169	4,80325941779481	4,80317809663899	4,80271723124849	4,80436253945698	6,40923723198347	5,78449211987744	4,8040717217754	9,22500420551446	9,29285634070884
Ws-355	E342	Ws-0	4	7,54832756952473	6,57459399789329	4,53353987185946	4,53497963124946	4,53388116427283	9,0306656997306	13,4633624008866	11,48352319057	16,0201737298129	14,636441944288	15,3332114573813	14,4683554552224	13,3616584062865	11,1169509208456	12,3481573637152	10,4319046061138	9,8968012843313	4,53437040529638	7,0048325846812	6,91663341543829	9,46352652840278	8,89955798295094	5,04572566218294	5,92048131133811	9,51924406800196	4,53517138790225	10,1171798624837	9,35667821693719	8,4804253659687	10,3129012349541	8,29849458070047	10,3512586784491	9,34721814896818	4,53393192192778	11,0408486882385	4,53750686056314	4,53583113533962	4,53554511611114	4,53550075588101	7,04899275830399	4,53439004590394	6,46107279976519	4,53466674057623	7,01325352915413	9,08123621825086	9,13559735748729
Wu-161	E340	Wu-0	1	4,919277784823	4,91873240074684	4,91762324134542	4,91925705669298	6,11537508013835	4,91796921432896	8,45949210310807	4,91873684403312	12,7381329936487	12,0303500604914	4,91865036870149	14,1604426938324	4,91812218711772	9,98793676328351	11,7196901748925	8,8219922596999	8,83252009305834	4,91837801991934	9,60265968591608	9,14010199159352	6,75322972189718	8,31621446785164	6,63342018073551	5,42955849226235	8,72655537117115	7,29632760883403	4,91773618414515	4,91822856203351	7,29751171204382	9,88962016352063	7,41640872106877	9,79651701754803	4,91958936786963	4,91897781871134	9,97354047394491	4,91815601124208	4,91864442372478	4,91782202844636	4,91786027566281	7,00952647503243	4,91986821537225	4,91807706594915	6,49474247202256	8,58652128017827	9,00903839546474	7,9457029568676
Wu-162	E340	Wu-0	2	7,61687000012836	6,0694270120438	6,06940745314845	6,06939322552624	6,71456495818037	6,06930983122854	6,06915795898279	9,40943171000061	10,5994340443658	11,7395780784141	6,06925367813454	13,4478209175942	10,7656757988004	8,95451737178505	10,7369442497207	8,09827894138477	9,45809307202702	6,06937755811867	8,28698457998664	10,4024610287665	7,70863789963302	8,13106637664145	6,06914736994539	6,06898545687832	10,4330758843932	7,50742788044149	6,58019731847686	6,06936036718915	8,37705890933125	10,3794676110168	8,09642412160078	10,3213163440478	6,06936928350578	6,06934729975375	10,3852046589875	6,06911824443015	6,06909189047426	6,06937610865531	6,06957661879502	8,15888319207408	6,06971725254921	6,06913673506537	8,12483432507118	9,36023028564592	8,73273117486354	8,44832374288379
Wu-163	E340	Wu-0	3	7,22849412813768	5,30339770137638	5,30427087469207	5,3034183565703	6,72356361502733	5,30341816641749	5,3042630559028	8,87388043121937	8,05327509282998	5,30316095271411	5,30381776309666	13,8863707738632	9,94450533144137	8,84572881254644	10,8164413166814	8,1869812596508	9,53615712820901	5,30349383965294	8,79476722044038	11,1655956696899	7,64524169873892	8,2715016181012	5,30389583665735	5,30410903357514	9,52310691269629	7,99021461498187	6,89538451969397	5,30340033742095	8,50350778456917	10,3143278368992	8,40010784939004	10,1801913463044	5,3042933110134	5,30455415589896	10,1218427046236	5,30325022576292	5,30421600631528	5,30325447868499	5,30368654440897	8,22412109806545	5,30399023048087	5,30373713008546	9,2849441266166	9,33623848148197	8,89162708572613	8,18880406728247
Wu-164	E340	Wu-0	4	7,03398797593576	5,37663109634089	5,37554690090473	5,37553921578393	5,37558118487631	5,37559886549082	5,37475965993068	9,19893539132882	10,9025633375717	11,5486240308889	5,37489712942686	13,2198833169774	10,6502154249854	8,41664950662404	10,1811974850543	5,3751440650821	8,97430796266506	5,37531328548412	8,45276039375641	11,0044817677967	7,04016401704078	8,02770208048753	5,88626652380311	5,37511915330278	9,34609831014497	6,39734501560874	6,61925149835398	5,37492228927964	8,66021501494824	8,28872936022847	7,01668795885756	8,22433276051302	5,37513910539337	5,37538429965551	9,81898715390914	5,37564218459464	5,37631536046541	5,37627059875721	6,68642488665125	5,37459521597172	5,37521059568488	5,37450014892204	7,99073816843175	8,30210451457358	8,64840758299076	7,89650792348278
Wu-217	E341	Wu-0	1	5,8837768509932	5,88336074403006	5,88341689265878	5,88358025435324	5,88333992745968	5,88347795124115	8,80559881284331	5,88333247134961	12,9306298139463	12,94132229863	5,88304437499542	13,8897198432843	5,88312409628236	8,93515681966368	10,830199420259	5,88376247224045	8,72784775076068	5,88329935292858	5,88325917510241	10,9156405135164	7,36202357212734	8,42742745659059	6,39425620305881	5,88315094387801	9,33335169654637	5,88332625826311	7,46189881111438	5,8836871445743	9,0600201720347	9,51242037024928	7,69129076769269	9,45914953795093	5,88344944929319	5,88323762982541	9,65514043203264	5,88347680711859	5,88340664324026	5,88332442750205	5,88336635029529	6,78047343035554	5,88353740128829	5,88349865162151	7,37903601612831	7,8621570527829	9,00050412467924	7,62652618387919
Wu-218	E341	Wu-0	2	7,35056211361745	5,77978633365893	5,77911712795552	5,77893052402968	7,35822946273914	7,4418136328626	10,6960185938201	10,6337747372818	14,1972124253054	13,4611487574695	5,77935170949144	14,2307610834311	13,3131368625763	9,29026333091089	11,2904747400089	8,52178390753583	9,80453366238963	5,77940625531804	5,77884426692914	11,0154203632281	8,59632283221721	9,20163717912602	6,43993734576162	5,77962246831964	8,97313207774696	8,11272168142594	8,66029466005672	5,77953004353539	9,40850940570854	9,40283784267588	7,9449940844029	9,3844837214606	5,77971678502917	5,77933187411706	9,7824536330094	5,78010035470915	5,77933163236935	7,52803159908081	5,77946959538115	5,77922828027271	5,77908995699391	5,77886920932002	8,59299135685963	7,5238336783622	9,00062740449218	7,7825288893746
Wu-219	E341	Wu-0	3	5,874528950711	5,3633409413825	5,36297821842186	5,36399618279826	5,36314250227195	5,36359449316422	5,36281824734563	5,36403474604008	10,7298726756058	5,36336232445327	5,36299438124947	5,36372698034595	5,36387716487551	8,04565447829191	10,0720497617115	5,3636509371383	8,67278476905147	5,36407894408043	5,36298050289696	7,71015332262554	6,34982721429028	7,85024035343187	5,36335280513633	5,36360884003721	9,61982119071472	7,78095316991489	5,36348277765401	5,36397080179281	5,36316933090779	9,68464060477437	7,50314372808033	9,66347069376593	5,36311739172797	5,36389154886925	9,54134687558424	5,3634181013921	5,36463701658604	5,3633987981175	5,36418445938519	7,05311147127761	5,3636206054739	5,36348802674617	5,36371084625674	8,00149054126719	9,00013323007822	7,3716388393779
Wu-320	E342	Wu-0	1	6,72914727759807	4,42575634967458	3,91338718791808	3,91808967315065	3,91237400310979	7,9576027693591	11,1036480490824	11,1336083596143	14,5905378508538	13,823355475542	3,91431572926862	14,949924165034	13,4419835491039	9,0250274314118	10,9541646629926	7,72580020816448	9,41035314510944	3,91305766044895	6,37449220612362	10,5139925967667	7,00144905219584	8,27614786244093	6,21441423163124	6,04963462723542	10,9737297923298	3,91572910330393	9,49515909603079	3,9146709662612	7,21420534662402	9,58967049803075	7,32771950107926	9,62659678355753	3,91841727289181	3,9156313681869	9,78500452831365	3,91610589971488	3,91453716271855	3,91562042722344	3,91289748313165	6,58137704388307	3,91311193699191	3,91698625342146	3,91140812146838	6,86266967589502	9,16678964159027	7,9541559685921
Wu-321	E342	Wu-0	2	7,64435649520109	4,78444545756316	6,36084561156758	4,2765253588817	7,26096583013614	7,83289250696541	11,06816371724	11,3274833557171	14,3102634973321	13,9391994789059	4,27469998831248	14,5405058098367	12,6191336826918	9,69315267109946	11,4125708882551	9,11912585597869	9,91738410137328	4,27101443240957	7,00783743568113	11,5949519968365	8,13727810733813	8,62995818895256	5,94488656812658	7,50833506022408	11,6651998487974	6,59277276570989	11,1307908760731	4,2733058061727	9,94861205919434	11,144723062128	8,90736757598484	11,1436195222715	4,27194601614195	4,27267013708037	11,2077985709125	4,27471480249838	6,38934819342585	7,78462318371135	4,27391315560413	8,90733478615564	4,2708806796723	4,27503679249586	4,27340088975034	9,70472132496764	9,14982074346026	9,10354523396186
Wu-322	E342	Wu-0	3	8,19883966270227	4,48067214380552	6,53183958035296	3,96772765146768	7,77662493815328	7,09278100122277	11,8592589966989	11,573029026569	15,0001347953647	14,3106509244898	3,97422440650682	14,6501653552551	13,8259694277045	9,8500438185045	11,6803680618973	9,35779800010652	9,99785303912193	3,97014475664641	6,50796617086547	11,8325004990118	8,4738905020987	9,07208197642778	6,86539885365817	6,9854128950462	11,7374255924148	7,60401345985848	11,1718954668982	3,96916707692164	10,8553246623	11,0937692869964	9,07594521361342	11,1076344432781	3,97014466954003	3,97243343520634	11,4628035237543	3,97221481535976	3,96960242539832	7,17820724273751	3,97380053809043	9,26627072081957	3,97047287027421	3,96904264415631	3,96687707759841	10,6206354142839	9,19232903969869	9,42441464010792
Wu-323	E342	Wu-0	4	7,58461253728727	5,71021559013612	6,48661835497649	5,70958819632727	8,08736317163539	7,60994948501301	12,1690867534597	11,5646905148806	15,2328987563309	14,3959251522386	5,70961954923824	14,7959548244111	14,2114887780349	9,67167906643128	11,5352665343611	9,09376782159929	9,91928804131179	5,70997649388182	6,22049782388765	11,524037327054	8,66494284793557	8,85863978211257	6,72222538216506	7,30484893674239	9,79437263140989	7,59887269095488	10,8792886827738	5,70998516759996	10,3241058881737	9,63322846559781	7,33298160568602	9,6431340970515	5,70947038275529	5,70908377634445	9,78416511241071	5,70990173576371	5,70953697129073	5,70916764634719	5,70984765914098	7,35886223160942	5,70899330221999	5,70936402839667	5,70972790339821	8,66935626663693	9,10151346030366	7,93029981884969
Zu-169	E340	Zu-0	1	6,87395571417458	8,87308535830494	9,55045204366905	4,50706690985005	7,86900789306789	11,2356614357593	13,0260515695315	11,6499211377908	15,0353983203748	13,6266831489156	14,6606385753711	14,2098686221373	11,4564688297143	9,85679294019345	10,9116972802993	9,51558947780699	8,19086868636141	4,50546548865159	4,50779183404053	7,49569852051438	6,97345603446364	9,49975083275395	7,53347284909706	4,50873964805752	10,7169286680936	9,20881381678348	5,01818010694682	11,7825438831729	4,50748498584388	13,178529841091	10,6926461939454	13,074582460024	11,7747292959858	7,90302938347868	12,3557884836467	9,5364825111756	8,43749153877682	6,9124046707897	4,50618403663665	9,02735715101076	4,50602593926269	6,75039135253629	7,19923965351269	7,40388957595527	9,32482152142335	10,3257529299789
Zu-170	E340	Zu-0	2	4,61597660573811	4,10668899325524	4,10426195176011	4,10432835700628	4,10500300863731	4,10282978035162	4,10436470007644	4,10478003641343	4,10621141549905	4,10724592964475	4,10610033480736	12,9361266541282	4,1094957518209	5,64406380733903	8,47430801458166	4,10485750708808	6,07099212520198	4,10648485646518	4,10629289568076	6,2721969810416	4,10290021856049	4,1045147670065	6,02029369729587	4,1050686788043	4,10687906699468	4,10515929280404	4,10219267451278	4,10424270023547	4,10475037225454	7,99708856656482	4,10223143520864	7,99978417694398	4,10466976943529	4,10860994435262	7,83031256532521	4,10470892481364	4,10740519272553	4,10392270365349	4,10612389078189	4,10522621479305	4,10646874266848	4,10211979924079	4,1060674909804	4,10259276115536	8,26567182918312	4,10618628166136
Zu-171	E340	Zu-0	3	5,84672485840944	8,50307762775023	9,74175071600625	5,33596494227848	5,33659317799525	8,79536581216485	11,0673837977951	5,33633118937611	13,8915357860556	13,4750862553151	13,0237791835347	14,4086870560636	5,33549457618506	10,2955391419562	11,2151808512033	10,2658204638619	7,71825810343517	5,3355801326031	5,33594560054102	8,95931362552518	8,82112724773078	8,75366155610284	7,99278774076785	5,33544710862929	10,3591203965418	8,65340732252772	7,82558086756088	11,6595367906981	5,33591986439604	12,8212889429342	10,5761838684084	12,7343412213649	11,6470295158647	8,10803599753979	11,9300932867534	9,60341464173392	8,42214488172094	8,26556275332378	5,33517588934266	11,158976601011	10,2466384693964	7,26630005559367	9,67224408560962	10,5205472790216	9,42870368798914	9,89171886535418
Zu-172	E340	Zu-0	4	8,27413132856468	5,76167520459428	8,26428617996198	5,76184557648873	5,76194234661898	9,16817612777089	11,568094294993	12,538631832083	13,9054860028806	13,9631309479954	12,4989334342105	14,83910002483	11,167755569248	9,09527229986865	10,9194822773736	7,71815931501217	8,55273084214497	5,76184145713508	8,02193289004046	9,32380768463826	8,7673607817743	8,62424656054873	7,48236963142407	5,76223287748873	5,76168106550519	8,11195127629867	7,45569970535742	7,03396979228788	5,76184500725814	10,0904262010556	7,32535954315908	9,9854493610494	7,04642999227703	5,76253749810992	10,2039278091264	6,27260023806062	5,76077057491014	5,76197625061647	5,76164587563627	7,28728765640458	5,76171240316945	5,76198825591903	8,09149804694365	7,89222182987343	9,52319679118531	8,28187759390104
Zu-209	E341	Zu-0	1	6,24404257060498	5,73329773040687	8,56975821592214	5,73342583073646	8,10375197384978	11,1677163445719	12,9524502867241	12,6929300953276	15,0162010446768	14,4289845710917	13,6791103436901	14,6269720161493	12,2171161432577	9,70717930039944	11,2415873289364	8,99042196092653	8,56275101663072	5,73341413735156	5,73322747139712	10,0105688231905	8,78120656105433	9,01372761033019	5,73315134422694	5,73365240132267	9,90786543595488	5,73336890019088	9,08850272852087	7,9374852507662	5,73239289777255	9,7777467167364	7,87689035258776	10,05824418715	7,76965107767211	5,73298074819292	10,1103325955869	5,73363416436777	5,73313780641746	5,73328022452572	5,73368846345393	7,5676334531123	5,73278988955668	6,70365628951881	5,73339592951439	7,43763093456242	9,13173282372686	8,16434733287838
Zu-210	E341	Zu-0	2	8,18320175215107	5,31348395880527	8,72839454587026	5,31378390578072	8,30746583093751	11,8556279186002	13,6839045540824	12,4702704440808	15,4567646040812	14,30532162204	14,3912651223181	14,697240417676	12,3670039653892	9,11314865762537	10,8724342553962	8,48555859941709	8,17134068138943	5,31339589845466	7,83428946072608	9,52287734380034	8,75655329093996	9,38837336777404	5,82379618495139	5,31259172594782	9,40442676497009	5,31308565460011	8,8374570020429	8,40057641868579	9,66738385427945	10,9136758902926	8,4622881192469	10,858554487726	8,42381667789367	5,31341492995477	10,4524985354595	6,46817334171741	5,31353761402372	5,31312403522008	5,3133415165067	8,34115835523754	6,64731599814423	6,63942862142367	7,10222523754924	8,75783793394916	9,41118231522914	8,44911173482167
Zu-211	E341	Zu-0	3	6,90714669583297	5,32494209796496	8,06601798645754	5,32327398846297	5,83539245379752	9,14633722835183	11,4574323148487	12,2876098881667	13,9015747387746	13,7694857246783	12,3042807967878	14,6790136210138	5,32472037604081	9,0433566417199	10,7826866282059	7,84089438963478	8,38212926345911	5,32427128007979	7,05010907438508	9,95478433812258	8,78914595433752	9,77286498323715	5,89889847130401	5,32491263247678	9,72532797358421	5,32537599602565	9,06629170101985	7,73971307476642	9,78074407748653	9,99221610669943	7,58645812561699	9,84036906432771	7,7447437271013	5,32375477774982	10,3157787240394	5,32522397628377	5,32465421585556	5,32424248290131	5,32470125816091	7,28327055706736	5,32372470624399	6,61538547895063	6,56603225728534	7,59122467700925	9,25518993244103	8,24298054452741
Zu-212	E341	Zu-0	4	8,41569056740438	6,28671213654887	7,9142698575353	6,28626581098445	7,32891373842066	11,2821181492397	12,7886428936959	12,324167691804	14,920996158738	6,28652085968887	6,28627743898565	6,28664594047046	12,031950985118	8,93600734496402	10,6741706957387	7,79842256724712	7,81744330368117	6,28629758781655	6,28658292857467	9,37788771685114	8,92656336017366	8,79553519889424	6,28624201402938	6,28670126520946	6,28643568619581	8,55491497904944	8,04001560951725	6,2862627599298	8,97085236593588	9,14468789728934	6,95444560670401	9,03922636130997	6,28648200639186	6,2864423644885	9,74188180889837	6,28646560127437	6,2865716089792	6,28634226110266	6,28626514052186	6,28653818261207	6,28647718390205	6,87534292824093	6,28630895456046	7,58887966907228	9,32018005018116	7,93542612607596
Zu-328	E342	Zu-0	1	7,14620116921322	5,70281791884349	8,06893431267685	5,70219980928816	8,21372387226658	7,79789983484428	14,0938824228826	12,2361050170133	15,7275765965162	14,3499003089407	14,0109560116736	14,97325713322	11,7707988985809	8,47711595532789	10,2943499434934	6,48100820943241	7,68719057308142	5,70232179317262	7,03435802990903	7,34121887040177	7,12579608701784	9,11625137979863	5,70230633238265	6,90850743704033	8,83565427727136	5,70278504796973	9,2813936064302	6,21351228423708	5,70262029023338	9,0410841840351	6,93118959781383	9,08462965728547	5,70264133647634	5,70298460273351	9,6190794767036	5,70255532241127	6,62211530935167	5,70266778403353	5,70299235321997	5,70320164955925	5,70252252731975	6,64140166523194	5,70285440087156	5,7027024528646	9,81305680632476	7,6853089045572
Zu-329	E342	Zu-0	2	7,24535385176285	5,82177731702344	6,75220834033906	5,82149629557412	6,83147241099461	7,17072698737974	13,1435341901333	11,7451071983613	15,1390383795091	13,5773904430261	12,960288866371	14,9319099600735	11,255879534286	8,17282054155433	10,0378177349244	6,33227827971076	7,77480991225288	5,82172095827335	7,85205163161338	7,92426537433016	7,3899939347247	9,44410915015199	5,82098560378331	5,82176467013095	9,29728603930698	5,82128348890942	8,60353868110212	7,84979437306881	5,82150733453079	9,71314969305206	8,03042958243122	9,69641377295365	7,92690468856584	5,82173101815326	10,0824644107233	5,82133101299746	5,82204138842568	7,07790085597775	5,8213752329765	6,92989497418679	5,82137395904623	5,82133222248748	5,82140435972933	6,8569084049342	9,74358731902378	8,1930370261059
Zu-330	E342	Zu-0	3	6,97750473272188	6,06586593174893	6,06574462132501	6,06551113401286	7,41548483045881	7,74331670666263	14,2443728363852	12,342950886964	15,7989660726534	14,3260158108094	14,6035138927741	14,9209305679423	11,1623557748832	8,85522392281046	10,5941879922655	7,26826907309776	7,42006754115345	6,06553238681077	7,55905983081022	7,01357456418912	6,57647934476646	8,63719936172097	6,06582236039861	6,64197300316349	9,91350755393255	6,06545778635526	8,99698343093544	8,7707113528481	6,06553816813063	10,3829973076787	7,15861174352477	10,3815307382059	8,79401101672705	6,06565323647996	10,2756149989872	6,06582064903807	6,06538397609913	6,06549145362491	6,06612039940226	7,50118746346288	6,64440299558465	6,06567025676469	6,06542274549678	8,12959171962271	9,65134793731783	8,26812962518651
Zu-331	E342	Zu-0	4	7,88201075650114	5,51288653074953	5,51256066405021	5,51321219855328	5,51267735552004	7,37693917546376	9,67703144733088	11,2394342051139	12,4875182645771	12,6353989261904	12,0277124479261	14,8800545150487	10,5803467008786	8,44240418812113	10,0339303057146	6,02362927863437	7,32125693667665	5,5130845773744	7,37108883957092	5,51280006829557	6,975615836043	8,55219066249282	5,51339253890441	6,74127515902426	9,64694405673755	7,21349491581665	9,15965842436232	8,89646691295322	5,51254083074524	10,0634329340458	7,15254479055112	10,0421486004101	8,91922036539543	5,51252761105738	10,2303634588497	6,26433776207612	5,51228088866841	5,51267586210647	5,51286262752184	7,40147977077329	7,43600586387033	6,24033759180242	6,33121368382268	8,48128383344583	9,72936432866366	8,3185653838813
[truncated: 103 more columns]

## Sheet: Table 1
Table S4: Metabolite annotations and log-transformed abundances of LC/MS measurements. Annotations from Strehmel et al. (2014), Lassowskat et al. (2014) and determined by fragmention pattern and exchangeable protons, Hex= hexose, Deoxyhex= deoxyhexose, fragments with uncertain elemental composition highlighted in red, log-transformed peak areas
elemental compositon	metabolite	m/z	fragmentation pattern	ion mode	RT [s]	acidic protons	metabolite_identification	Bur-189	Bur-190	Bur-191	Bur-192	Bur-237	Bur-238	Bur-239	Bur-240	Bur-324	Bur-325	Bur-326	Bur-327	Can-193	Can-194	Can-195	Can-196	Can-245	Can-246	Can-247	Can-248	Can-316	Can-317	Can-318	Can-319	Col-121	Col-122	Col-123	Col-124	Col-261	Col-262	Col-263	Col-264	Col-356	Col-357	Col-358	Col-359	Ct-137	Ct-138	Ct-139	Ct-140	Ct-221	Ct-222
C11H21NO10S3	3-MeSO-Propyl GSL	422.02		-	38	-	16 3-Methylsulfinylpropyl GSL	7,85182826237346	7,27438666949791	7,00483014717124	6,40341523165796	5,80136750890066	5,45623947985669	5,67993541706675	7,34871532713711	6,16089507885953	7,16930707040585	6,72566182177149	7,26706796382156	5,59693940129334	5,5012541003322	8,29731018798383	6,23018686462568	7,66321981164659	8,2932412689581	3,72691379866006	8,45224062617424	4,42148510585092	7,23903855620909	7,60525849771676	6,73643748452217	10,3921360442127	5,7202625458874	6,79334781840628	6,92963513166479	6,55634286503873	6,46284890552084	6,21813027028596	6,82502580409657	3,62794381842968	6,88603469680582	7,2998676372621	7,69431175244148	6,9521300171084	7,88968067188796	5,8830688661035	5,87551767935057	5,76373159119551	5,32223540008881
C12H23NO10S3	4-MeSO-Butyl GSL	436.04		-	39	-	17 4-Methylsulfinylbutyl GSL	8,34479879847443	5,8902138949644	5,72008338648643	5,89233666311182	5,80162870050404	6,14439628790225	6,53329244876425	4,84263083727739	5,49226183958681	5,67223585989961	4,59422081429662	5,79741210085025	3,55987053881955	4,99039864596776	5,23729156991352	6,23009554011975	6,85249435553282	6,05477312154612	6,91145837505067	4,16630676498198	4,93469334790643	4,59930301776889	5,50237391036912	4,60268709566942	14,0026154480238	8,54031215788942	10,2070605876825	7,52556179408791	8,08104313364449	7,0046460181351	7,3760029881271	7,41952035372584	3,62830201452852	9,37817269944523	8,22168008053317	9,51751367214139	5,42881148791291	3,8183009267833	3,31001790742404	5,36485279726544	6,27506864466132	5,32185375539026
C13H25NO10S3	5-MeSO-Pentyl GSL	450.05		-	44	-	18 5-Methylsulfinylpentyl GSL	9,43254097885799	8,41195593216203	7,89961239880451	8,51856266346119	5,80139093348712	8,2859381565399	8,13141071546395	8,4868476413898	7,89123406450558	7,81195721936918	7,74044167842055	8,35914037702164	3,56006992172536	4,99096630789421	5,23782286290885	6,23088553488469	7,93287422780215	3,89784570962631	3,72080373583555	4,16560692703673	6,01878669699383	6,4607696527554	6,54982213240977	5,82622657730942	11,4464615915309	9,03018112410637	9,16642011759348	8,91599061195211	9,58512831771518	8,90618898163856	8,25529561497295	9,15707824101705	3,62429886174245	10,018697663013	9,45209704128316	9,47661973888007	5,4291827487936	3,8145650786846	3,30579262469913	5,36481322082984	5,764352711569	5,32209293266855
C12H23NO9S	4-MeS-Butyl GSL	420.04		-	143	-	21 4-Methylthiobutyl GSL	5,92245224721621	5,89034354140427	5,71910180249769	5,89294154634361	5,80148158178863	4,49371511587964	4,0871708600263	4,84287670075982	5,49362043278298	5,67283898957708	4,5937476059892	5,79752566999118	3,56243835687696	4,99263638081556	5,23773724515461	6,23052308078234	5,21786589268834	3,89668083166714	3,7257242424925	4,16559269623889	4,42504459811571	4,08617962509943	4,99092191113628	4,09355126544465	9,47770630491195	5,20963335171628	6,51288530221446	5,42400629788613	6,74082715738529	7,08607071447715	3,81422627271019	7,94496933623756	10,366071266103	9,24169812775144	7,46800479464115	3,95931327584551	5,42980618151573	3,81676721069611	3,30584930767414	5,36544860984818	5,76381344241525	5,32212608483709
C13H25NO9S3	5-MeS-Pentyl GSL	434.06		-	198	-	22 5-Methylthioheptyl GSL	7,59207232843084	8,34212409988283	7,89856456413862	7,80578278805278	8,10941554815864	8,70169271322158	6,93271557671725	9,65596000191026	9,10666127616162	8,7730104549677	9,19002914070893	8,62980192601377	3,56008940350691	4,98955478964769	5,23695242399284	6,23051142588138	7,92062323198827	5,7560775624145	6,51984426770742	7,13396550962483	4,42476590061903	7,26546651418555	4,99176165364024	4,09285498032499	8,97145708219638	8,31119388727992	8,88992376592849	7,35597753902506	10,0051409416284	9,32214087780078	7,24754076358744	10,5107297750628	10,0730382101889	10,7856763355116	9,09625702704122	7,92527595676446	5,42927627101814	3,81734184287301	3,31206959459826	5,3645030784556	5,76455233460561	5,32068451137146
C14H27NO9S3	6-MeS-Hexyl-GSL	448.08		-	246	-	23 6-Methylthiohexyl GSL	11,8795971186371	12,089447532972	11,9445447187348	10,8145288269667	8,90630565947645	8,60234389479253	8,7649224899036	8,81715316985492	9,21067478875266	8,97945612324103	8,89594227894074	9,08453043138034	3,55585894723939	4,98981473058993	7,06782683775984	6,23026728543828	8,43893040111619	8,25325377596954	8,17947108214953	8,28081906831129	7,86717930104167	8,38703545429672	7,8808406973777	8,40404756740049	9,72015787057472	8,31470896552363	9,31783507344849	8,10402635731003	7,74830192037525	8,40005317415421	7,4949079268268	8,08862581796487	8,61431990214696	7,61334854913942	7,72423258162758	8,09148137981865	6,94597686432727	3,81479533439256	3,30621013945061	5,36475323389941	5,76399311396328	5,83292203939084
C15H29NO9S3	7-MeS-Heptyl-GSL	462.09		-	292	-	7-MeS-Heptyl-GSL	13,9937384061831	14,0895378642589	13,8451728818482	13,01031749688	14,8063418563497	14,7553453485356	4,08648491478443	15,1456045832955	15,1558090668842	14,7830878033529	15,0810478920767	14,6064445293278	9,42139338116608	4,99091010446712	10,6055494079417	10,2912826703983	14,0792336674098	13,2583513553049	12,0192886553562	14,2315965216235	9,54153550148521	13,3656219863029	13,7740462320215	12,5512907950317	12,6191509422369	11,4687893397284	12,3181174398678	11,0266685557618	13,694357858827	12,9379118809946	10,9512149008499	13,8333786645794	13,5207429387279	13,6156596763873	12,1603649684237	11,1596274325138	10,433415275109	10,7242264162137	9,14739255821918	8,88304017880719	5,76437565645778	8,45563513755013
C15H29NO10S3	7-MeSO-Heptyl-GSL	478.09		-	144	-	7-MeSO-Heptyl-GSL	12,5611556998467	12,8230664375964	12,6229771797568	12,3080555545584	5,80105831713233	12,9583085534242	12,4754001688071	13,269683801838	12,6428919337742	12,3354349444678	12,6027040526235	13,0686666457582	11,3593009215573	10,2573024263507	11,7905416100454	11,6431938673087	13,0978143430604	12,4076647961017	3,72621452352236	12,1848384021479	4,4235508764236	12,3820935374951	12,7820689096271	11,5724656442714	6,35144568644669	10,9179721565743	11,1177484966316	11,1745043011075	11,8276483568423	11,4266341133001	10,4571859311448	11,4500777215235	3,62952891381952	11,8614354024914	11,2496436729791	10,6916701969194	10,1119500007476	9,92671745696348	9,26701461977667	9,55912416314498	5,76418165164985	9,56086076561468
C16H21NO9S3	8-MeS-Octyl-GSL	476.11		-	342	-	8-MeS-Octyl-GSL	15,6529561513046	5,89046165242744	5,71989330034459	14,9589207367875	16,1040129617161	16,0597843520588	15,282470444413	16,3187540347326	16,2860036630234	16,0815803298549	16,2476134345863	15,9747766926696	12,7196087817251	10,6193271274122	13,6751853819493	13,2575968449584	5,21912203583453	15,6663125903603	14,9983513483051	4,16509581316876	13,3637143988733	15,7492623788907	15,9281967486194	15,3410613573208	15,1403908529827	14,3364554511474	14,7531470168753	13,8575428699273	15,5630051667499	15,2944247006394	13,965432942002	15,8140605013482	15,6496175119325	15,6277333692934	14,732407715273	14,0701504605515	14,0682287241834	14,3564521171922	12,8565839254546	12,5252867626565	5,76422203989299	12,1875630293389
C16H21NO10S3	8-MeSO-Octyl-GSL	492.1		-	192	-	8-MeSO-Octyl-GSL	14,5609392799909	14,6535740383527	14,4776128685423	14,1216947624369	14,7270939861795	14,8438553513032	14,2252069521269	15,0889603025945	14,7451478546102	14,4571253602663	14,8164523304043	14,9531657767592	13,3369712536379	12,0466353479237	13,9740678219706	13,9540582828809	5,21901629781345	14,799542031972	13,9966289597366	4,16891036342051	13,8810461358262	14,908594090494	15,178850779725	14,3342147903952	14,2493593220093	12,9148160120691	13,462418549246	12,8937651774211	13,8236052898372	13,7381974820753	12,6297409663959	14,0233053509575	13,6166658702827	13,9658335787336	13,2005270961448	12,6230556590887	13,0277000457872	13,2415372629218	12,4018836945267	12,4327721580296	5,76410591742337	12,2021653113075
C17H22N2O10S2	1-MeO-I3M-GSL	477.06		-	210	-	1-MeO-I3M-GSL	15,170473370808	14,2711491459387	14,2020069337551	13,8744180480231	14,8496360340025	14,867574428008	13,8288884619054	15,2297659206971	15,2037103315917	14,8690228974897	15,0686288449397	15,0214560545077	11,5385520989829	10,0468990460168	13,0500837378545	12,91751566084	14,6032546359067	14,2420501795431	13,3133577258936	14,9738966333517	11,7846607243208	14,8615496694069	14,5713649862251	13,8910641811142	14,7675126800791	13,0730419680866	13,5111792551705	12,8129165371597	14,342935756098	13,6705604948804	12,822822861955	14,5882791968135	14,6363348841777	14,7952976817609	13,5935163748945	12,9020911994641	13,0039827782334	14,1981950554319	12,5091493983956	13,0175218627933	9,49667845793259	12,0162921473905
C17H22N2O10S2	4-MeO-I3M-GSL	477.06		-	252	-	4MeO-I3M-GSL	14,6669785311064	14,5757927008414	14,5626584856963	14,5653859634381	14,7301071324242	14,4806312981239	14,6223347261803	14,9002098177508	15,0677675950108	14,6914165667686	14,6501241118756	14,9364779157847	14,5035699806886	14,4526846076033	14,4733345211685	14,4205659151826	5,21893554708261	14,7057414980684	14,5360332769453	14,7559343979818	13,881643308282	14,748530030925	14,7188765307981	14,6760484185842	14,1077614124126	14,1282391912152	13,5874117890013	14,2184621246683	14,3461545368286	14,6593442408229	14,3333870034695	14,5438553941015	14,5593342933899	14,3032935199532	14,0905953247574	14,3355586407658	13,7880431797289	13,5695439627345	13,6738482044128	13,6055278137007	13,8422849087212	13,9405355293313
C16H20N2O9S2	I3M-GSL	447.05		-	168	-	I3M-GSL	12,5330903512961	12,3806431377103	12,2330947429286	12,7168951033692	5,80155149994096	12,3866543916183	4,08815930334136	12,8964283669308	12,5292010173362	12,3565461547692	12,5105977142112	12,9624661264246	10,7004324260675	9,86170664230938	11,5359451305941	12,2134022999235	12,79843820035	12,3419044121725	3,72483766461452	13,2362247496656	4,42452034484003	12,7649440320876	12,7537728119513	12,4375587440643	13,6179379482063	13,0942479295124	12,8651950443055	12,556830970708	13,0035455353957	13,4437973738415	13,1268193196176	13,953445963416	3,63214292640414	13,9576160427306	13,3725782036698	12,5236869872127	12,6087389329412	12,6688719872033	12,2680590686201	12,0964360230507	5,7641312698971	11,1061840690882
C15H17NO7	I3COOGlc	322.09		-	225	-	46 beta-I3COOGlc	9,84508796202558	9,76190036143753	9,61629930346684	9,9630785521138	9,77356715475802	9,73183988128136	9,7044030766456	10,3561271850688	9,79019735085662	9,37329982450944	9,60929350277627	9,77809017640834	9,21287631395549	9,16547957245205	9,57474141793475	8,99362763669338	10,8704745920477	10,3215855494603	10,4592232781273	9,96318573432773	9,04240560846558	9,78614472760403	9,43119278503648	9,63539260213479	9,76388744767207	9,36862668470114	9,08468613193374	9,37848583052031	9,23200544501954	9,78880003817494	8,0130558445119	9,00772346961474	9,1180549196879	9,1790981985691	8,92083561076935	8,89931936823726	9,37701054132252	10,3201252357047	9,0016512977996	9,49394713499856	8,07936130096084	8,07779302493312
C15H17NO8	6HO-I3COOGlc	338.09		-	99	-	48 beta-6HO-I3COOGlc	11,9058438578679	11,8023159210533	11,231035336779	11,7435398524664	11,4348852886575	11,3413938926157	11,2951955537398	11,9989766907703	11,8746027046644	11,4316797357847	11,4525532527021	11,9984716454006	10,5382922890719	9,96163263223897	11,0101813554383	10,5031719083801	11,4185165663899	11,2235131465058	11,3248303984982	10,726419160989	4,42087028543335	11,0158494123795	10,7460045833048	10,4576939817787	12,1626898391209	11,3883339034298	11,6266311021059	11,6076483985156	11,8247176251948	12,1511650973258	10,8410067482672	11,5850420359573	11,9029652327178	11,4163973562915	10,9019524928642	11,4043680913362	10,7052285414101	11,02014067952	10,1399071946241	10,327857724303	9,91337503334497	9,71169338121799
C21H27NO13	6GlcO-I3COOGlc	500.14		-	60	-	49 beta-Glucosyl 6-beta-Glucosyloxy-indole-3-carboxylate	10,1441815031763	9,20690184982894	8,43242698392809	9,42239082487823	5,80186499050126	8,29584228285744	8,6518239550859	9,36369036865651	9,31345568351851	8,76588120281521	8,59485548402547	9,91794311255698	7,35228826612915	6,26199567943157	9,1320866637218	7,65642620314747	8,83360812691179	8,01655830392715	3,72794985693436	4,16508702944337	4,42290214210495	7,89028654362497	8,12073984542753	7,41568472085923	10,0771544971071	8,38166158552683	8,96474967555894	8,68887386158493	8,95640966842988	9,35475291353155	8,01057647110963	9,08177952978729	3,62468585202386	9,01595319242577	8,16363851380795	8,65600656926367	7,55876110859545	9,45477747296219	6,89175211571236	8,20395723880963	5,76374981482368	5,32255410707189
C21H27NO13	Dihydroascorbigen O-Hex	468.15		-	222	-	55 Dihydoascorbigen O-Hexoside	8,57544505562138	8,33552997267023	7,93761052549623	8,52624516480774	7,0234059431941	8,25949490428596	8,33408425439982	8,90238716401539	7,99826361145449	7,81502054035591	7,25153343866305	8,74815198338499	8,87948599741605	9,64126805783399	8,7319629520429	8,94307086887268	9,63544833409458	9,21005419823238	9,07391304916207	9,02793955428117	7,44859851311918	8,44978179744851	8,72889102084924	8,53825001051242	9,70085635907526	10,1686392446305	9,8012222850404	10,0380037628248	10,2503334606933	10,117126073836	9,09182788337118	9,70463804927404	9,3748611197032	9,78425038399705	9,50532081965124	9,52790628015108	9,37959820900006	8,75581008260235	8,62906032506963	8,76843346336985	8,57103021549844	8,9113195840325
C12H13NO5	N-Phenacetyl-Asp	250.07		-	207	-	62 N-PhenacetylAsp	7,38666444842781	7,31612225991502	6,23035786710808	5,89256394194138	5,8014056438677	6,72636036791938	4,08571652027511	7,23295855296587	8,33759986282095	8,37633221271184	9,85557853323451	6,6494613327189	6,04960612165368	6,10421193626297	5,74821240713369	6,88687429066365	7,85284612497843	3,89741496120789	7,14627858600189	6,85817297370176	6,84570363739464	6,70314197966139	7,26869382593424	6,52974819569694	6,95906122543965	6,7023798762759	6,69576481511732	6,72683288929721	6,56906444569438	6,67452648085151	3,81814176952111	7,08042448468921	6,84075213488838	6,8264778969952	6,90497235724507	7,18543473262376	5,4286636656683	3,81768311500037	3,30868257460546	5,36462922118304	6,49424643257756	6,98119745003949
C7H6O3	Salicylic Acid	137.02		-	186	-	63 SA	10,4228022761067	11,3359169564057	10,1762685280412	10,7472677376161	8,28901329724147	8,01596322736422	8,33898729430405	10,6204971612519	8,38745926681713	8,18369771137567	8,57694095831951	10,4475609713495	9,6712922319757	9,02537798754441	10,9472841085368	11,2755885969921	10,0413674600377	7,78336591293491	11,3069461638374	7,87779317695648	9,5690780210552	8,69352639475891	9,45964527381062	7,08143076096112	6,90931790045303	5,21061896932534	5,8857214670193	5,9351871368351	4,0120414209885	6,91629046641777	3,81407338143313	4,29005081637664	6,41460585987867	7,12832442575883	6,58408561437748	3,96451748734148	8,5936460197304	8,23751713604556	8,66289297266425	8,20078921962996	7,10853079422323	6,72919054847087
C13H16O8	Salicylic Acid 2-O-beta glucoside	299.07		-	174	-	65 SAG	8,3453047929747	8,14110551755004	8,0761523887956	7,39535353166194	7,21302671214393	7,24036070913411	6,96679650200172	8,02727707102191	6,00390341759015	5,67262210537833	6,55458449401502	7,024133900466	8,25812843840903	8,1426502278149	8,29552182240968	7,85139933349428	8,71682251560313	8,16678026860514	8,74423483847358	7,76129339398859	6,68886027355213	8,19407235465848	7,9860902038045	7,2633101989281	8,32649863186484	7,43231686853973	7,6801654911934	7,4967633249169	7,38467350036568	7,04124963754591	6,65082939776436	7,23811626345522	7,1087303046766	7,83958673501398	7,37221554149649	7,19982392583323	8,05799410740539	7,72432181636677	7,8920500471535	7,62417340154976	7,22982524400169	6,54050044774687
C18H28O3	Oxo-phytodienoic acid	291.19		-	618	-	70 Oxo-phytodienoic acid	8,22068162841771	8,57379271973098	8,86302543432975	9,6341270402268	8,90869960993629	9,37001849283035	9,17084988810205	9,41867369755792	8,16306536367823	8,11338108634546	8,69495693246381	8,73270007942233	8,49859235735319	8,85873805946058	8,99405763076303	9,76760261123028	9,78918362620415	10,5530085174517	9,01618528529194	9,70794895607969	8,36227546952075	9,74742236214419	10,112918213591	9,54565596894758	9,11910231945593	7,69242417763358	8,97201030976527	8,49776286593913	8,3959560037646	8,71878866337712	7,62680729903965	8,25789128384372	7,48116293690011	9,22509023563294	8,29795411720104	7,68584065443239	5,42898207043512	7,62456945368269	7,85392380415653	7,24525307739218	6,88479615276071	7,2904946192587
C23H18O3	Jasmonic acid	209.12		-	402	-	71 JA	7,20191950083506	7,18760650750313	7,19647569167206	8,02021348894717	5,80154611022267	4,49225485726446	4,08471611687807	4,842437877413	5,49341613479413	5,67232542914717	4,59590401244596	5,79790716946211	7,44640518215683	6,89848212992961	7,52883599977544	7,61342793522818	5,21857726210511	3,89790027534145	3,72136387097878	4,16802937515371	4,42384861528017	7,86444579132874	6,10849812866045	4,09150392091106	8,18814542472185	5,20977236349683	5,8864558235942	6,93216286168706	4,01142502416559	3,82172755927023	3,81639990252392	4,29154197700843	4,13774720799564	5,63555355771023	4,56130188953143	4,47300931662451	5,93980875018222	7,59287299499841	7,42432608613129	6,7477254221125	5,76464288563063	5,32218016034123
C18H28O8	1-O-Jasmonyl-beta-glucose	371.17		-	348	-	72 1-O JA-Glc	5,92257942007676	5,89079897802713	5,71963070144504	5,89253100089713	7,21884531653501	6,71474012736677	5,40153259171487	6,38348147747297	7,40960945619935	5,67252253534499	4,59134218604829	7,10494560406638	3,55852551666124	4,98978522961025	5,23673194164863	6,23066330179701	7,35645088491649	3,89544522242973	4,93092089474587	6,81833768901898	4,4234254702873	4,0870051565141	4,99159451875288	6,64617060495504	9,0430039054652	5,20996964877532	6,91898652772346	6,78555150650183	7,18220544991512	5,65048017760864	3,81698560852219	5,98237520642138	5,51207299286925	4,69455372883288	4,59056406404013	6,05074901720447	5,42839172595833	8,03910706469079	5,97708763023819	7,94417819479085	5,76437476932913	5,32152526397185
C25H28O13	G(8-O-4)sinapoylmalate	535.15		-	252	-	79 Coniferyl alcohol(8-O-4)sinapoylmalate	8,10272552349701	9,11850826752928	8,10341459341552	9,03724572538026	6,31226736786281	5,00363749988051	4,59781824659005	5,35296179909456	5,49324136081664	5,67299449541072	4,59474373491367	5,79728577863071	9,41573078027779	9,60925811626677	9,30474344657586	9,05373635963825	5,72943213807039	4,40858948508359	4,23533761603371	4,67751873555094	4,42283175920855	4,0894369488668	4,99160510291297	6,99179468428571	9,48591558902335	9,42203290682042	8,30960412592681	9,1152152727134	4,52179943568574	4,33286269003223	4,32694329872278	4,80120559326344	3,62835937133912	6,62085024855499	4,05083152994096	7,33350966131413	8,25167538545957	8,59320434581203	8,44606068604438	9,08405930615253	5,76466270138969	5,3213975835859
C17H22O10	1-O-Sinapoyl-beta-glucose	385.11		-	196	-	80 1-O-Sinapoyl-beta-glucose	7,82962679606498	8,19575240453532	7,67655423099563	5,89297920196395	11,4462770529107	11,1953192652205	11,1543198638689	11,488834068103	10,5616228535017	10,7567165889007	10,6850053177859	10,7439561757051	3,56242573911988	4,99054063836342	5,23787839950618	6,23003926974743	9,924138854557	10,3108908852395	9,89313719930818	9,34787982270629	9,0183471954855	9,46127060106203	9,26056477503788	9,17710922456382	10,8379970907318	10,0052976028396	10,704785415117	10,112178098049	9,33465248081513	9,60923098571446	8,59753555369654	9,17290649120667	9,64136814093473	9,85950760249198	9,31779437831241	9,49482130577141	9,25528740926085	9,2091001501189	8,78484139785723	8,66613383821848	5,76429149987272	5,32219362955213
C27H30O14	Kaempferol (Deoxyhex)2	577.16		-	288	-	Kaempferol (Deoxyhex)2	12,0412190995525	8,46021135887901	8,30139606293528	9,78492393887048	8,9219860684277	8,51200082819967	8,73784958976815	9,11109631227276	9,09984724084293	7,89499245458444	8,43959845336863	9,8393874769206	6,83856108044454	6,55987602926315	9,66320343055801	6,23069163390875	8,73920899762491	8,18318374958478	7,94943106730332	4,16751460521979	4,42488102954609	7,93554930078527	6,83806666981156	6,36388654187338	11,5287669792202	7,5221052782118	7,34223165888188	7,22719751264374	8,89657931781832	7,88488908297543	6,93046761895558	8,9667277652494	8,06085644643155	8,57203208243071	8,45026358479082	7,250356418307	6,97596069851016	10,8827946026722	7,17218181243348	10,3932023718402	7,73444135932593	6,78600866484122
C33H40O19	Kaempferol (Deoxyhex)2 Hex a	739.21		-	232	-	Kaempferol (Deoxyhex)2 Hex a	13,5848129999736	10,6407776759022	10,234498895547	11,910158133513	11,8674377908854	11,0482894045185	10,7369338952733	11,2641194950182	11,3372573188252	10,2833311874473	11,0826729370433	12,1372820136361	7,10193566442024	7,55830238047852	11,1611965282756	7,09941914849035	8,34908329401527	8,02222473688562	9,40488943872667	7,14888579773028	6,94549314711011	9,07396655067607	7,405646217823	7,93790590968726	12,8451902256399	9,30859516460425	9,38619821281077	8,69189579102724	11,0552829958238	9,83708802998246	8,87766985475331	10,9434783631311	10,7772511422851	10,6226515447672	10,4168200315133	9,38403834516015	9,60832595041041	13,1538277052113	9,32663871223984	12,6948100482695	10,638352420108	8,80367195227893
C33H40O19	Kaempferol (Deoxyhex)2 Hex b	739.21		-	263	-	Kaempferol (Deoxyhex)2 Hex b	10,2251848811365	7,46883553520308	6,63602088494516	9,04323326747113	10,1034081353978	8,304569309099	6,87109965245944	7,70556793406477	9,69708330210542	7,54050074759815	9,75107034656619	9,86235606189772	3,56403377768435	4,98876193485177	9,96454957867734	6,23054202823554	5,21873215542394	3,90118334619569	6,67006629895489	4,16661791364893	4,42544221358358	7,59819273705793	4,99174415052399	6,61873759766846	11,0737593710131	6,82122134908741	7,68235114206192	6,71300366370621	10,4912056386979	8,04984673180634	3,81512629095138	9,04996184324433	9,90145922732463	9,3839467340472	10,1744565170829	8,17384953932081	7,40565385980427	11,8504077939549	6,95519769248638	10,9851399702218	8,50695748888845	5,32162601987499
C27H30O16	Kaempferol (Hex)2	609.15		-	222	-	Kaempferol (Hex)2	9,3662936393088	5,88998748809426	5,71905103344384	6,84192542950557	6,92351496124552	6,79338880896281	4,08830954899727	6,51053731946205	5,49230326133718	5,6729665349314	4,59400174825532	5,79728402566795	3,56660849406875	4,99050457517968	5,23764248643554	6,23030680792925	5,21767827572551	3,89629491672794	3,72566464439666	4,16806692583277	4,42129155393749	4,08815530032191	4,99115774800742	4,09273175494818	8,13775219754437	5,20877765482299	5,8854993835126	5,42475645877314	4,00943426826487	3,81777067356283	3,81612386015401	4,28837669730087	3,62299554201317	4,18571093312305	4,04925559844639	3,95949911723223	5,42935771889273	8,79144096842164	3,29921303161249	8,02533673791367	5,76440339188926	5,3214795451957
C27H30O15	Kaempferol Deoxyhex Hex a	593.15		-	265	-	Kaempferol Deoxyhex Hex a	13,0338926861334	10,453104635695	10,6452952385745	11,5193934865272	12,1378578752618	11,3937822077568	11,1721977962094	11,7884617310878	11,4203349740819	10,6567282396369	11,2305158229705	11,9921563140587	7,36474444125077	7,74968818786168	9,28170636293302	6,7411878536084	8,30671024410202	8,85517496054831	8,28713123176059	6,75652677792864	7,28695127205606	9,3399652549307	7,10140565090158	7,10034770106119	12,2196863539302	9,58705724900655	9,3758022567847	9,03559651610841	10,9093169404033	9,69993986553872	8,91024294011521	10,6457908087403	10,2579995633305	10,434722466982	10,2779336691558	8,62114824727799	9,23332506729607	12,5369971558644	8,81764161941502	12,1385797645662	10,1616776274141	8,81792598635792
C27H30O15	Kaempferol Deoxyhex Hex b	593.15		-	296	-	Kaempferol Deoxyhex Hex b	8,01716284803366	5,89002618001894	5,71944212616593	6,99394507056288	8,22487244734324	4,49222974580346	4,08523792972051	4,84128794512069	7,34071078434244	6,73262164585795	7,14620847887103	7,57509668944672	3,56356982843353	4,98882790489746	7,42547813128739	6,2305398304363	5,21828610436661	3,89645231242903	3,72467648507268	4,16958419231788	4,42484315933111	4,08753296317011	4,99105511787499	4,08947880797428	8,39905542975202	5,20983780531445	5,8860576124691	5,4248926294372	8,06265536340853	3,82228805264532	3,81452202052346	4,28836753137374	6,39188480633807	4,1824668523105	7,41158711815161	3,9611166490601	5,42835297622337	9,41752276590915	3,31114480692988	8,56451967330615	5,76398506100328	5,32272747346869
C21H20O10	Kaempferol Deoxyhex a	431.1		-	335	-	Kaempferol Deoxyhex a	8,9401385452508	5,89032860517348	6,3776074173145	7,18763501950091	5,80151929472971	4,49378423830303	4,08550734749942	4,8425280415864	6,99121136306785	5,67204431349013	4,59545145208641	7,21302950065789	3,56157289665176	4,98942652983625	5,23784512699102	6,23037168937688	5,21818587853157	3,90082401491576	3,72423543925087	4,16830542603913	4,42446701654005	4,08571129968162	4,99230395968797	4,09485295112206	7,7713200502714	5,21002778740355	5,88619660471094	5,42482249316235	6,55387767027898	3,8228123104239	3,81662696502909	4,29089060236888	3,62737243732019	4,18154903989933	4,04821529703941	3,96245471493518	5,42963197607886	8,54583777880332	3,30657780982771	8,48596421680899	5,76387147634364	5,32199786533466
C21H20O10	Kaempferol Hex	447.09		-	306	-	Kaempferol Hex	8,58110807456956	5,89052477175357	5,71923612819913	7,5783456973859	5,8016509044346	4,49023627091143	4,08455198739625	4,84142561763674	5,49336847940132	6,54535500945804	4,59532385679799	7,7730543774908	3,56060540363892	4,98986625103878	5,23728188921174	6,23033485038439	5,21892922244871	3,89866987107265	3,72244364310819	4,17047401445794	4,42513693300921	4,09192698842177	4,9916897887651	4,09279338047531	7,2881581218368	5,20961760460419	5,8860026957013	5,42401468257625	4,00990879078361	3,82071404394312	3,80920674026603	4,28950073688394	3,62681503445288	4,18584554261393	4,04899515050454	3,96052520469455	5,42898501406475	8,52155106487721	3,30531516998079	8,01818186189397	5,76458636345535	5,32216529434497
C21H22O10	Naringenin Hex	433.12		-	312	-	Naringenin Hex	8,84415262070548	5,89021323629151	5,72000678079744	7,42250247571951	5,80161858732777	7,1238448098918	4,08792435115184	6,904841553203	5,49266132488337	5,67276874450493	4,59427693177572	5,79679986433122	3,55892714801665	4,99129054720363	5,23763128121881	6,74893161943909	7,22922248683349	6,58292859215184	3,72714354573025	4,16610294250372	4,42314128425897	4,08892541339587	4,99023342303988	4,09225067324304	7,14511160618812	5,21009962200475	5,88614026769069	5,42456725965965	4,00897685079063	3,8229040030451	3,81580705037072	4,29102930269503	3,62601276711755	4,18465333316682	4,05060702323889	3,96199367236868	5,42833331410326	3,82020157647761	3,30961638548841	5,36514464494165	5,7639351312842	5,32153382764027
C33H40O20	Quercetin (Deoxyhex)2 Hex a	755.21		-	220	-	Quercetin (Deoxyhex) 2 Hex a	12,1727174154988	8,47769061816013	6,76110012934985	9,57107299036788	9,69434567733884	8,22632257749802	4,08849021796714	8,70835463006976	5,49284680062551	7,45320939006206	7,56445422782782	9,77632966749297	3,56153573694727	4,99053893340909	9,52907999974965	6,23067613091203	5,21854057278096	6,6669385441711	6,83947212558571	4,16492895290881	4,42415448308316	4,08780383685728	4,99135895228768	4,09248891259009	11,4016941037407	6,53453349084309	6,82085078500759	6,50043096111412	8,26390738753644	5,25644307376445	5,73545197014682	7,25728649333717	7,37178820776817	7,72461147826972	7,44779602380214	6,36054467929014	5,42867868719202	9,7178947134279	3,3088950513524	8,06864194598738	7,17824179844927	5,32255263309109
C33H40O20	Quercetin (Deoxyhex)2 Hex b	755.2		-	244	-	Quercetin (Deoxyhex) 2 Hex b	9,83267029883982	8,06170949540006	6,80739013233374	8,77344959806959	9,03158498786284	7,40351430708031	7,52693985328377	7,94364657780155	6,61559779345916	5,67217680080837	6,7529517269135	8,72395358112155	3,55909764957829	4,99029281434008	10,5445083409632	6,23063303957034	7,38623197395708	6,97860217603436	8,5803191859076	4,16411821885266	4,42478973364755	7,07817647233632	4,9915669580795	6,55240540246796	9,4434267509867	5,20972681727163	5,88595899043993	5,42453291993336	8,60134331756228	3,82290373426644	3,81418123445461	7,23920603547712	3,62053264515474	6,97744177372352	7,25912257072237	3,96148854728076	5,42898353951461	7,49867349656195	3,30776622353676	5,36344213768437	5,7644167101808	5,322324727988
C27H30O17	Quercetin (Hex)2	625.14		-	202	-	Quercetin (Hex) 2	6,43352995732007	6,40094461446962	5,71969995636987	6,47867932673607	6,45091049117637	6,54170239213071	6,45990493168572	4,84258392923746	5,49259083935425	5,67340300576125	4,59592364969704	5,79766622443449	3,55682226517071	4,99062075216545	5,23723833854815	6,23034347562409	7,18331059084736	7,82648337008155	3,72285487571763	7,14368885608971	4,42216726165381	6,73398896471445	6,89120476468928	6,76945773370397	6,35135326705586	5,2092370315558	5,88584505584406	5,42443545218892	4,01385591334177	6,39192682523824	3,81850451832737	4,29027652530632	3,62281213570071	4,18120489463036	4,04999720376749	3,96456908174132	5,42848817057271	3,81873244804159	3,30306026014264	5,36467653448074	5,76387869518408	5,32186844592556
C27H30O16	Quercetin Deoxyhex Hex a	609.16		-	248	-	Quercetin Deoxyhex Hex a	8,43097500122532	7,47413704880902	5,71891611119417	8,26478079035519	7,6386752398502	7,51994591265299	4,0883549097847	4,84419838434965	6,57919271863273	5,67245146044921	6,44053760854674	5,79716255145772	8,52962043752708	7,83926082866147	5,23707304528551	8,86088491017714	8,91733085264608	7,36268368782707	9,66485850652786	7,42451307735579	4,42185453271006	8,7643617544176	4,9908749936566	4,09169215976651	8,65256175039172	5,20968014348991	7,50658232288326	5,42445371900641	7,71959046736538	3,81716366241831	3,81886168297782	6,96036012181389	3,62539572364431	6,1612673241143	4,05020170408122	3,95860227382657	6,92845238944228	7,66537696784963	6,88108796595359	7,46235368775281	5,76423628313643	5,32237300992303
C27H30O16	Quercetin Deoxyhex Hex b	609.16		-	274	-	Quercetin Deoxyhex Hex b	11,3403870220792	9,47299643578918	7,06766352190137	10,3084302585828	9,95218526452723	8,90847155330355	9,63268468238706	9,93610192525897	5,49360016320427	6,75249274510752	4,5959883230977	10,5457357893894	6,07978422747873	7,02037112456498	7,68349494852787	6,23032020630366	6,45924670132921	8,82030310129869	7,18141007560322	4,1651438004634	4,42282743262908	4,08995161626415	4,99114165477652	4,09209392090753	11,2088247580545	7,8985186974936	8,38214636538805	7,90038882352117	9,01465071836879	7,02631112794138	6,89172873322785	8,78620359055222	7,77953884902367	9,18103314647855	7,31115812208285	7,61302274226662	5,428500273229	9,24858047381423	3,30587383964026	6,46572298990807	7,77860858409626	5,32229526590314
C10H13N5O4	Adenosine	268.1		+	42	5	Adenosine	10,1677759799987	9,9007966351633	10,2732673298768	10,1267020810914	9,57083024501054	9,85616217029965	10,0704442860839	10,2077857207175	9,88081386148394	9,42236273257947	9,66411543322489	9,79763582897767	9,55898489630281	10,5016342948894	9,73031637957451	8,50159195576491	9,42415318769483	10,2655551368427	10,0187871691029	9,1964295680348	9,25634717657264	10,2132338423353	10,4281370869606	10,5246242166127	9,49675755133789	10,4504936202382	9,48235106941092	10,1455622704369	9,04413203686602	9,84061182797244	9,22303996815349	9,15794284730861	10,3452020834023	10,0409930960701	9,90784328464689	9,38350627245367	10,223976494843	10,6196495467003	10,4385395224218	9,73165438120413	10,2283549024698	10,4034965107718
C10H13N5O5	Guanosine	282.08		-	66	6	Guanosine	9,02522220238351	8,44791773514882	8,48973011804604	9,07690869826528	5,80189179369678	8,60695616003639	8,90140906819297	4,84266534056361	6,92000849872429	8,08423179677693	7,82077098982464	7,6586590539086	8,18184534019678	8,31092421596393	8,50562428776855	9,42108647868645	5,21773668292951	8,10946950544023	3,72711148762405	4,16722371062148	5,37269956681208	8,1076599685387	7,3899446230298	8,58869508608374	9,11348946401958	7,4873462227472	8,21757039894165	5,42426563415752	4,01294984575777	3,82245540906177	7,79939725531419	4,2903330323186	3,62199036329064	4,18558381357511	8,2416719563979	3,96655776788795	7,57541565420162	8,85532289681971	8,84474018471534	8,98591166445238	8,50051756865733	8,01490565918848
C9H12N2O6	Uridine	243.06		-	60	4	Uridine	9,58983888445209	9,69276275485536	9,60942519038866	9,59897436737841	9,99421263893767	9,25519098735118	9,66135533153485	9,31982659886107	9,21128757124129	9,09227106656102	9,01937616552798	9,39135601076362	9,18939545357386	9,70285729282866	9,59016149261872	10,1161857624773	9,45608401403442	9,30129389897188	11,1327026399267	8,64887950042037	9,85460980504889	9,27808052282952	9,0281744461511	8,7886837952547	10,6329523473423	9,32305170300925	9,28998272157866	9,2958106505334	9,20254598621931	9,057005112953	8,66583931958746	8,88714366919178	9,93680727258394	8,92425577780958	9,49222210445836	9,24957699240679	8,68884990540414	9,24956720337998	9,30987765126633	9,18320786765682	9,24978102565231	8,86068695772923
C9H11NO2	Phe	120.08		+	78	3	Phe	11,5879454608574	11,0003499775187	11,2154815063859	11,6590190114724	5,80143833287116	4,49221055142508	4,08788601300391	4,84252624896398	10,5767948517605	10,502219901388	10,7242942983785	11,1864160101445	11,0319026041057	11,471803575611	11,625919253652	11,3503095394979	5,21869987642744	3,89662383854428	3,72412098058975	4,16884614227022	10,6112394567011	11,5271803498242	11,3674996504165	11,0755982478535	11,4117231469023	11,169741324533	10,5155033310577	10,7092491236902	4,00951900131748	3,82350540032647	3,8181919098622	4,29021261216344	11,5673983678837	11,1468138167666	10,8543516031166	11,025386438322	10,9559182562492	10,9481513330475	11,3993723308733	11,1340776784258	5,76389869138653	5,32182489505217
C9H11NO3	Tyr	182.08		+	42	4	Tyr	10,4656105504493	9,89303336898551	10,1044849679104	10,3171338232835	9,17193082464293	9,63293468933387	9,54513352529711	9,78802623280405	9,25682866353515	9,16141226275277	8,95078426292694	10,0298603262242	9,98554698185881	10,3630971025435	10,300280898532	10,0107123398043	10,6555449338499	10,3390396155246	10,5024981004833	10,1070847001797	9,24226754198249	9,95090767991932	10,1638244164846	10,0728607202194	9,85582966651029	9,63102519683749	9,02314651172583	9,32871543190716	9,19000643492597	9,22390323067715	8,89362422588206	9,56334449389422	10,1803737584166	9,8603492511451	9,63180383809337	9,87656062676979	9,0587879622531	9,40368995345512	9,6584620584381	9,54178624076298	9,64132440191889	9,9872975861942
C11H12N2O2	Trp	188.07		+	144	4	Trp	11,4537762039886	10,8603462271805	10,7859112135332	11,1581965985508	10,4133623718808	10,6033822461919	10,5057790526043	10,7266211428089	10,068036285421	10,0948108725309	9,68907668194344	10,6505588302641	10,5291881979949	11,0950360744866	10,9355252431749	10,6606330458943	11,6636793664668	11,3092793585432	11,3828161538827	10,9451881625462	10,068266294184	10,976929860481	10,7817709396693	10,7170161887555	10,8045713724026	10,3501029136338	9,99443199152901	10,1560849276498	10,247106030342	10,3045182525068	10,2524283946195	10,5145108133691	11,0551428629507	10,4681437155265	10,1457442914984	10,3965824170896	10,1778883948818	10,1721255168218	10,6110053880986	10,5473770583231	10,7322110757749	11,0759044874283
C12H12N2O2	3-Carboxy-1,2,3,4-tetrahydro-2-carboline	144.08		+	186	3	3-Carboxy-1,2,3,4-tetrahydro-beta-carboline	8,2020699743983	5,89014741252969	8,21030560544036	5,89295923975394	5,80129609209631	4,49319843149737	4,08771081007139	4,84160616413753	8,17327978809731	7,92798933721558	8,94699993501732	5,79702988901714	3,56037146382593	4,99030361951596	5,23755451388142	6,23017431053827	5,2184461949844	3,89801741985621	3,72340994225035	4,1686107548312	4,42477004547728	7,95387995086987	8,21305529541142	4,09453221107585	6,35184170137899	5,20848414965084	5,88627225483835	5,42439955642789	4,01110035612577	3,82496105858367	3,81583797949278	4,29179118221535	3,62826612871395	4,18454891331196	4,05419749589004	3,95972542457057	5,42834523551308	3,8177571414917	3,30456857338474	5,36445004041648	5,76403135586624	5,32227486754795
C10H21NO2S	Pentahomo-Met	174.13		+	276	-	Pentahomo-Met	8,39689195723272	8,25885934732167	8,33289052944869	8,84894552652049	8,36559570408396	9,1994603254423	8,13597085268538	8,23511248279429	8,80333072488155	8,65909381977996	9,23197369957633	8,12137456434019	8,09762749898804	4,9918459988858	8,48040495264489	9,05485245604714	8,96753680789586	9,13770184350723	8,49825410009352	8,50315699792915	4,4235436884658	9,12079353330935	8,29420842224548	8,73710998056841	8,39143765380449	5,20846126007178	8,06154699440117	5,4237972583571	4,01292629283233	3,82691751841913	3,8153550189861	4,29147333998294	3,6324551777279	4,18367444775466	4,05317832119954	3,96315282571612	7,9379194913069	7,72967780885154	8,17942473806899	8,0012853989472	7,72519350365194	5,32269040581321
C11H23NO2S	Hexahomo-Met	188.15		+	324	3	Hexahomo-Met	5,92295779642725	7,85488887959361	8,80353719980945	8,76566429189129	8,90277380497319	9,27713483294191	9,31381872496661	8,39180338152189	9,03534803896325	8,90173754208964	9,04831803997699	8,60423419068379	8,60511264221535	8,65228881404486	8,63935359152928	8,96599065813837	10,3482985189474	10,9384098004143	8,81999577641669	10,5368359473253	4,42238827364932	9,64377635407956	9,24773762710145	9,63396830874337	9,17245529652562	8,31787736390585	8,35087578719194	9,06991758621212	8,05677880574049	7,84381391598104	3,82100215485712	4,29057452737985	7,66021168483902	8,61203185971284	8,78722050679722	8,93243556840651	8,12675840418436	7,6050269700425	8,72166728762568	7,89982282069688	5,76425177100854	5,32220690440425
C10H21NO3S	Pentahomo-Met S-Oxide	190.12		+	84	3	Pentahomo-Met S-Oxide	10,4318933580594	10,1679244179125	9,96712075677925	10,4571825076549	9,93090117027108	10,2370916294884	9,91360636968973	10,1203306836201	9,9433192693252	9,69527941619184	10,0280015910145	10,1976042029172	10,1293149703764	9,70435415269599	10,5956831039406	10,7396603843399	10,7896118402312	10,731854631751	10,6012749320519	10,3906739295146	9,74922671844211	10,7711967069191	10,6648962490844	10,4440763053083	9,933254101789	9,00702717441201	9,30653231227907	9,19507466808691	8,97782534258995	8,91842069233631	9,16495277866141	9,12637421145927	9,20086925006307	9,29541401842804	8,95118353882698	9,11559652034778	9,58262064970948	9,60305312102487	9,51849588866144	9,82375315107301	9,28758979911766	9,32921287563561
C11H23NO3S	Hexahomo-Met S-Oxide	204.14		+	162	3	Hexahomo-Met S-Oxide	10,2518384861787	10,0610887468141	10,0052769162948	10,4946206505742	10,3171926732681	10,3625423350967	10,2087179629881	10,3048962099951	10,1576735107924	9,89563000273875	10,2390002677138	10,3432142060489	11,0223721005753	10,6909289128334	11,4084810862419	11,4983352761876	11,7654890552755	12,0101303847457	11,7648690984911	11,8048659127679	10,9477948793305	11,8137557815598	11,7651326303017	11,468307275072	10,7615290878572	9,89278764545388	10,0893563782425	9,92247723659132	9,96310451210203	9,98958756718206	9,63736652150958	9,80600284015866	9,94560355193483	10,1382520542037	9,75230168705009	9,89620711263303	10,1551543212045	10,2284088969354	10,1841131465524	10,2455901880993	9,77781803309519	9,51656862228085
C9H17NOS	7-MeSO-Heptyl-CN	210.09		+	264	-	7-MeSO-Heptyl-CN	10,6328585868796	10,617919871591	10,6704322436205	11,0110027031583	9,86096634188425	10,5734201461755	10,6575167129696	10,4713634068855	8,78639403176754	8,51850472717709	9,55142700430772	10,4058629645669	10,5272936676216	11,2165128712523	10,9697055063478	11,0252858534909	10,8752072026156	11,1544882333572	11,4863994502391	9,95490199399008	10,9295658533588	10,4842983944462	11,1939452783633	9,90895499559242	10,5801263820596	9,40297869124142	10,1332706564374	9,58894259415857	9,60693363943149	9,44620267437115	9,05920271805739	9,34453334071096	9,38856710214931	9,89151299893626	9,72249887354577	9,10822182955057	5,42909175425223	8,07994577988691	7,76900191711254	7,9718598233114	7,75195249877626	7,99992141041632
C10H19NOS	8-MeSO-Octyl-CN	224.11		+	324	0	8-MeSO-Octyl-CN	12,9262669324711	12,7099543894414	12,6491094218448	12,9859719678677	12,2231403679792	12,8038863151969	12,7838392443423	12,6304098976757	11,329086758859	11,0633760745816	12,1419601398005	12,6446612419759	13,1586922758834	13,4230271332936	13,546145115316	13,7433962758346	13,4340069080524	13,6591084862839	14,038117221436	12,9400219082873	13,8769057107918	13,304827819943	13,845086733518	12,886364120817	12,8219942165453	11,7189744805646	12,5734521500159	11,750083834828	11,8928637680079	12,0432354624304	11,902365613298	12,1814278868845	11,7204921220628	12,2287560091701	12,188730422079	11,5551067529764	10,9650340793294	11,6259647731081	11,2894960455496	11,409023974484	11,2961919646991	11,4004595879131
C10H19NOS2	8-MeSO-Octyl-NCS	256.08		+	486	0	8-MeSO-Octyl-NCS	14,0121877173333	13,7643698487308	13,9932280605986	13,8958238243394	13,5720454273849	13,9269322473303	14,2113466695515	13,8335628295136	13,2943475858189	13,072534126298	13,6005381078761	14,1178467549741	14,5061966055605	14,5977405870873	14,5972382519984	14,371378391282	14,4088114194707	14,3770718491712	14,5940125994847	13,7392475813033	14,2042984248437	14,3775291430885	14,5435620366013	14,1872790376634	13,8913805832405	13,2052577185055	13,1289228484423	13,3842094045208	13,0963012592653	13,4826640270647	13,4195183700159	13,241681038808	13,0611441890213	13,4799771945474	13,406417101333	13,6577384779254	13,3603981193954	13,4484418270912	13,2226963837742	13,5086871444485	13,3863337535483	13,6871064828306
C10H20O3S	8-MeSO-Octyl-CO2H	203.11		+	294	1	8-MeSO-Octyl-CO2H	8,35160591700619	8,37311871841382	9,04412066279769	8,7614204131404	5,80166044906155	4,49267970247059	4,08633162120997	4,8412868164417	7,96557779691636	5,67202283511477	8,04024861100452	7,80773260508449	8,96143290203128	9,66968031152257	9,13574124928932	8,65059965226211	8,42518720333312	9,06914800154144	9,06147835730608	4,16620035652812	7,64334443941721	9,56653150598776	8,87023856855935	7,98716917998453	8,77657120917642	8,66219470514526	8,04836145603458	8,92533196728717	4,01260357890185	3,82204355351065	3,81755776905668	4,28934352877821	3,62800356010241	8,19807799105015	7,71762810747216	3,96089935604522	5,4294673415302	8,73687932249535	3,30838317988054	7,82443079801622	5,76435983141596	5,32260545380039
C8H19NOS	7-MeSO-Heptyl-NH2	178.12		+	60	2	7-MeSO-Heptyl-NH2	8,44410655238577	8,68773984820428	5,71955064699033	9,26310290829401	5,80185089076874	4,4917859542107	4,08845810842178	7,90886060565251	5,49236383072218	5,6722665537356	4,59265295335188	8,53282036401372	8,6444502220096	9,28288598099742	5,23847957692732	8,91709777200623	8,94536579992824	3,89993837913764	9,02949786608698	4,16643872996493	4,42314896117972	4,08769617698483	4,99185190615497	4,09331735622943	9,2040514389269	5,21010170707343	9,00610065543965	9,06449813561136	8,50031620957471	3,82346908953024	3,81881571405704	4,28997040933764	8,8399422668664	8,61499676014123	4,05055128401649	3,9585494205782	5,42960228628922	3,81426722327975	3,31042874484665	5,36469053198182	5,76378377077267	5,3229595667523
C9H21NOS	8-MeSO-Octyl-NH2	192.14		+	132	2	8-MeSO-Octyl-NH2	11,0773676196571	11,4876161230116	11,1187544019278	12,1742420697941	10,3245022078745	10,9201818135335	10,342849470531	11,3446028964806	10,2095051094238	9,86999542513834	9,63816473452697	11,4500805427827	12,2008532006806	12,9824489622992	11,7443629813883	12,5809993854535	12,697916174213	12,0717403258034	12,49743949195	10,3735918558391	11,0835642019577	11,823064875801	11,7142735010236	9,90695316924324	12,3704446404939	11,8301334821529	12,1638847384509	12,1753352426826	11,8077501363293	11,5114147378965	8,71782187675961	10,0187265760917	11,7779217017962	11,6250535399312	10,5970560850649	10,9606256936791	10,4655822537969	10,5893147917499	10,8769340605912	10,0543872601751	9,81999694738547	9,69412491738004
C9H21NS	8-MeS-Octyl-NH2	176.15		+	312	2	8-MeS-Octyl-NH2	5,92257182442833	5,89012035201929	7,60549588907284	8,09886643760544	5,80133651205753	7,85925557162165	4,08739231259258	4,84300827272263	5,49280012160653	5,67280728289312	4,59479038368384	5,79758383015345	3,56168459284931	4,99128204671992	7,70333439027825	8,25159877411773	7,90735743960477	3,89823044843493	8,21899701983181	4,16736213716699	4,42371038639911	8,55676776080117	4,99264822957562	4,09103946508663	8,06265004343141	7,62800886098902	5,88627067190099	8,594455460512	8,10953561460411	3,8236834384277	3,81476216765034	4,29163081309899	3,62321913857616	4,18353908844632	4,05059130658001	3,96053347238201	5,42897747563426	3,81741628149205	8,16489623124881	5,36436928154421	5,76428971516949	5,32188777273729
C9H10N2	Indol-3-ylmethylamine (I3CH2NH2)	130.07		+	108	1	I3CH2NH2	5,92230138144697	5,89033285323692	5,71940067001641	5,89244813959988	5,80104485507016	4,4928822169156	4,08271110108159	4,84220818994706	5,49293275092389	5,6725867945099	4,59503378075772	5,79702233984156	3,55946099751399	4,99110051246815	5,23811971373508	6,23007591918679	5,21890811233626	3,89535112459206	3,72195300667273	4,1650695640843	4,42322635669161	4,0861662769404	4,99192584017293	4,09240080731676	8,73418472227931	8,65812714862666	8,54699904682695	8,78672239949232	4,01129998841972	3,82521223423461	3,81525606527608	4,29005474759795	3,62896179740572	8,69047640432879	4,0478315470194	3,96128800270494	5,42905480507842	3,81972906719676	3,31076967698139	5,36497122077192	5,76422489323709	5,32193812964512
C10H12N2O	4-MeO-I3CH2NH2	160.08		+	192	1	4-MeO-I3CH2NH2	5,92247602081444	5,8896333353775	8,15761272281157	8,36641009763397	5,80128759398587	8,11380850413116	4,08403601170239	8,11677022601501	5,49343546653531	5,67221364788011	4,59361375638213	5,79695022928828	7,8768978091255	8,21530948261655	7,92961363798506	7,83312852883312	8,26694390626892	3,897284415441	3,72592937243251	8,20760841127431	4,4239695705339	8,43848684291689	7,37703913425272	7,69289010675203	7,62392769942421	8,24717781213605	5,88637077137731	8,30817461972309	4,00866235569992	3,82119819061007	3,8139784090753	4,29026996731805	3,62799082343281	4,18362601468513	4,04553835268027	3,96021775781917	5,43010576118748	3,81609091362882	3,30641617181232	5,36466767601634	5,76375355448987	5,32157313737712
C10H12N2O	1-MeO-I3CH2NH2	160.08		+	222	0	1-MeO-I3CH2NH2	12,337852083431	12,2484226798332	12,2675740103633	12,2607308160014	5,80149581508507	4,49156762005404	4,08668147736826	4,84183392577747	12,7257644069757	12,3157803572769	12,2428031879004	12,5710163354891	12,1413572962208	12,1141893719854	12,1253946688076	12,0766200651782	5,21812531336475	3,90059893121182	3,72265088731871	4,16675860779062	11,3483966236817	12,3700427023437	12,3214832366442	12,2821684683015	11,7836200810186	11,8833073118244	11,3725930329203	11,9445395367136	4,01121470959608	3,82280764876825	3,81268245689486	4,29106565864691	12,1033725838408	11,9927468211848	11,7662400335307	11,9826492498319	11,5130594291266	11,5064817371366	11,5082960685009	11,400833736769	5,76439590001261	5,32241188534772
C9H7NO	Indole-3-carbaldehyde (I3CHO)	144.04		-	288	1	I3CHO	8,25518688699341	8,01923451957389	8,87437669785514	9,0791981435959	8,20757039741292	8,12080539358569	8,36091571546058	8,00292754488417	5,49227114458103	5,6725634812625	8,1801818530658	8,12236308427561	8,38369802624978	8,99944757269938	8,24217065317745	8,76830215379047	5,2182140058901	8,32526539093314	8,06850160470652	4,16645544864256	8,37283082954979	8,20240802983508	8,09977355714956	7,89710052886485	9,04053459471346	9,88008004737636	9,12300878834406	9,61887699873765	8,47029658143097	9,11378837614741	8,43090175411692	8,46640656044257	8,60435068438041	8,85412735504703	9,37633507671762	8,55504552549654	9,01718977864427	9,04494824090275	9,35738450170151	9,73523717373475	8,67375775713246	9,08312624698904
C9H7NO2	4-HO-I3CHO	160.04		-	306	2	4-HO-I3CHO	8,14052178128149	5,89024876496618	5,71943163331446	5,89288031149349	5,80081234950833	4,49438610364421	4,08779487539252	4,84228713785592	5,49335854634136	5,67276017683471	4,595224212736	5,79702908898553	3,55629298645078	9,01896151580173	5,23765364255369	8,60017299875584	5,21877061439276	3,90166085553697	3,72630413039572	4,16877717537124	4,42335155058729	8,88292435758242	8,20869493343963	8,03326593893601	6,35143273461008	5,20931033890375	5,88584453668452	5,4244061248086	4,01307969966306	3,82370916249425	3,81699795224864	4,29086560313613	3,62951785319463	4,18519504395919	4,04972809325212	3,95972914429255	5,42863794880539	3,82284777632875	3,31120133527248	5,36481528503539	5,76464253346	5,32135869820171
C9H7NO2	Indole-3-carboxylic acid (I3CO2H)	118.06		+	282	2	I3CO2H	5,92180840346117	5,88989266809209	5,71994461527912	8,08384036978968	5,8014423578491	4,49378143414286	4,08663074982965	4,84138560441558	5,49318351548476	5,67313363853104	4,59674853971945	5,79652570253376	3,56038917648428	8,00788987002646	5,23750116717817	6,23063881216318	5,21905357772239	3,89706209734853	3,72568546608144	4,16399449452447	4,42432765794221	4,08826695464034	4,99191174389716	4,09115384695926	7,95218032210327	8,57128520088455	7,84849880815669	8,55030039315953	4,01087703498483	3,8223329519963	3,81634181351528	4,28795655134245	3,62612081618412	7,87784465277815	8,32170430100491	3,95947445187448	5,42947356886828	7,92811589004106	8,2591588239207	8,32764294061487	5,76433254485966	5,32260327986619
C18H19NO11	6-(Malonyl-GlcO)-I3CO2H	380.1		-	198	-	6-(Malonyl-GlcO)-I3CO2H	12,8747912394006	12,5858512928895	12,3440007489675	12,5632906878098	12,8310578956011	12,5855196034153	12,6039088769474	12,8133007619323	13,2765240610838	12,8988335053879	12,8125269832113	13,0382042282048	11,6192311956396	11,6150330568617	11,4385343200854	11,352041531291	12,3922333022819	12,257487639988	12,1166279589061	12,1447511314614	11,4520574894876	12,1527625790242	11,8481222892202	12,0057696833631	12,1126103534612	11,7511138004803	11,7665879381005	11,9356710662771	11,8206650730204	12,1981093681784	11,4921422950026	11,7803693274079	12,2935595697343	11,3870489563047	11,2671238325628	11,8578992263596	11,942610700309	11,8224413694392	11,742835292147	11,512592300077	11,4985270535279	11,5058613728895
C10H9NO3	unknown indole derivative	174.05		+	390	-	Unknown indole derivative	8,83015059722902	8,38528834884167	8,46408165196991	8,28482422451429	5,80212316516755	8,30937526325035	4,08871988242118	4,84133814320701	8,07306090550183	5,67299759750824	7,6348761203845	5,79716628064543	8,02174330023379	4,99170331605351	8,37576987993137	8,27845639999154	5,21899208985823	7,82950585394971	8,01444751180639	4,16602276330722	4,42273752220278	8,49702238971218	4,99092036574065	4,09168314621187	8,83288023623997	7,98231752152815	8,12220213056222	8,42617304494555	4,00797569311869	3,82597318145526	3,8170179717871	4,29197894972149	3,62540106076539	4,18282627884959	4,05131080956177	3,96080552213472	8,4576235225537	9,82836231392691	9,51323460176755	9,01397634535518	8,46292602513607	8,3865457327109
C12H14O8	2,3-DHBA 3-O-Xyl	285.06		-	180	5	2,3-DHBA 3-O-Xyl	8,13036684975737	8,14208578808956	5,71966176258521	7,92013872258445	5,80128422629667	4,49271562884477	4,08781461967216	4,84181880821633	5,49249047188333	5,67303910404075	4,59594333785727	5,7972573020899	10,2015881017511	9,91619747745216	10,3143752246006	10,1806164416293	10,4666690613262	10,0886350065521	10,3580227200838	9,65671804298316	9,20311303870875	10,4329410552634	10,3787837088075	9,13004580712262	10,5716253193483	9,68473336809103	10,066294349761	9,50267571768954	9,93767523505914	9,70869810547265	9,69242994050947	10,0730986024563	9,47243355978264	9,9068795289243	9,0797151052741	9,18609147475958	5,42916710664369	3,80890227870421	3,30500170756981	5,36532924891205	5,76446475985281	5,32177026192501
C12H14O8	2,5-DHBA Pent	285.06		-	162	5	2,5-DHBA Pent	9,93658348248742	10,3229759292794	10,3035875863367	9,5478716522555	9,81511752929544	9,87735887768301	9,82343332525041	10,3604416597438	9,25822626722721	8,94013949306991	9,3789666070937	9,68075551035292	11,4628403199079	11,3952250390741	11,4357716174441	10,9087951325344	11,8873756268903	12,3256806537861	11,8843348279155	11,5110116041464	10,4675199284297	11,6207418329137	11,3046046818885	10,9526692702031	12,4906935001709	12,0345575884296	11,7212230832433	11,9131101736623	11,8884410110907	12,1055753220161	12,0216626691153	12,1013496367217	11,64620473192	12,0424609330213	11,6312451703625	11,5327866825598	9,11695471146603	9,25349028972335	9,32772635726294	9,15011476914109	9,10868460624975	9,22016216050874
C16H22O8	Coniferin	365.12		+	180	5	Coniferin	13,8926228034814	13,960047862405	13,6742200244376	14,2804923682611	13,4535618134983	13,847567729345	13,4293759556131	13,9943351353343	13,0796980166426	13,351424243392	13,5589791034801	13,8990789898054	13,3315156295265	12,6883672052404	13,7294976150636	13,6855449030132	13,819875372901	13,271538819553	14,0064719398538	12,5628601149512	13,1376079208073	13,3399151232925	13,7639468279807	12,619460475608	13,650699375883	12,49966419107	13,1464792175022	12,8676964008048	12,6281420018597	12,529618515819	11,5520188181386	12,4596198167056	12,5805385752719	13,9022224543391	12,9044341557659	12,95479275938	13,0615477810112	13,1842317539077	12,1940462236759	12,8826860514594	11,5292589318093	10,8116374892331
C17H24O9	Syringin	395.13		+	192	5	Syringin	13,1371285192394	13,0139863136189	12,9101867613402	13,2153941200628	12,8079383397547	12,9766564988016	12,7861517985021	12,9433063968539	12,4812887359813	12,7347815479088	12,6180997981925	12,5684244228548	12,950718455086	13,0648166865374	12,8986681062107	13,0073009602556	13,226608695461	13,5345644925369	13,0340200846231	12,8727091323029	12,7610509498158	13,2747544472873	13,1094673522514	12,8954853887711	12,8995834685892	12,0186754694841	12,8425895216035	12,0833775850447	11,6706818347717	11,891984001844	11,3159985734548	11,3176356619295	12,1628436039524	12,7805916743956	11,8921954834241	12,2449340081969	11,5739937544975	11,2799847972297	10,8644964964142	10,8375293248956	9,14172163438527	9,38987246499773
C22H26O8	S(8-8)S	417.15		-	378	2	S(8-8)S	5,92270585099363	5,89035323943214	5,71967587644119	5,89238002942971	5,80127671171703	4,49228295119389	8,24340954128316	8,28914454451598	5,49271738497818	5,67263266217802	4,59516482072889	5,79667620255561	3,56221186478936	4,98999772538797	5,23706407462455	6,23034318959973	9,50641042311761	9,30719753567456	8,78871487642698	8,72817732209822	4,42385855219497	8,66331329171086	4,99181577429376	4,08763728635371	6,35160763957613	5,20953763003136	5,88577985772721	5,4243812006289	7,51984218031818	3,82244470611841	7,42606806982935	8,53608152165453	3,62980512855322	4,18314698084034	4,0500072389671	3,95994710686507	5,42814526686748	3,81961912859626	3,30299304705784	5,36570743102177	5,7644391729362	5,32218536967095
C20H24O6	Lariciresinol	329.14		-	336	3	Lariciresinol	5,9229092272779	5,88995102544893	8,03509204200178	7,9359396605635	5,80129939725518	4,4949447039356	8,38995185666345	4,84277855049476	5,49266447619631	5,67311797832192	4,59433125266041	5,79731512438896	7,83792597453925	8,37129694789883	7,9641938325096	6,23064224925459	8,22360687731621	8,48452661133188	8,75026749636228	7,95930569622214	4,42317805328214	8,30939028785087	7,64598584924667	4,08996971780918	7,73304703460451	5,20942738283978	5,88601048405526	5,42373910813522	4,00865773587768	3,82069546601338	3,81652052183502	4,29290699810315	3,62524901309508	4,18456699964379	4,05083362686276	3,96410728122645	5,42868982458657	3,81583575180412	3,30296403398521	5,36482552726224	5,76424270384247	5,32220317228091
C26H34O11	Lariciresinol Hex	521.2		-	270	6	Lariciresinol Hex	13,1214434095617	12,9800193384186	12,6021785234113	13,0913467245614	12,5648382716521	12,5201652642691	12,613862208971	13,2450461904305	10,087332165724	11,8297798533126	11,2006748316827	12,7879858953412	12,176940901725	11,6776011169936	12,4055883916641	11,4105407732308	12,8593538420165	12,4974920622175	12,6132494387858	12,0627275428895	4,42242187033895	12,1393960409283	12,3435466697895	11,3865118961883	12,5054507459898	11,1417968783427	11,5706032740522	11,331811373105	11,3501980528473	10,5899082511048	10,0248880755437	11,2694524709355	10,9416263039687	11,6811772389901	10,7644957761845	11,1510205363012	11,4939607498302	11,383776902544	10,0038376163532	9,33897251105829	10,1567850850154	5,3214954017923
C9H6O4	Esculetin	177.02		-	204	2	Esculetin	8,66363613170505	8,96783200124893	8,37356683302457	9,38294226138794	5,80124777303623	4,49261801653978	4,08965713748448	7,77258758451942	5,49306867979381	5,67241218310205	8,32114541692506	8,49787998164376	8,60506352424765	8,27046716018005	9,26352369142558	9,44371674556583	5,21825975970647	7,9275129875402	8,31498302025812	4,16495302471847	8,3521022677636	8,59572851031919	8,76475613306243	4,09000602953225	8,54292143945348	5,20950660748926	8,60954828506939	5,42384886322521	4,01005139957904	3,82617782305232	3,81303654224553	4,28925302902371	3,62755804751749	8,70051680348507	4,04889884477984	3,96130842079941	8,20223648180914	3,81661325595997	3,30529135776362	5,36452799859598	5,76441748247056	5,32140512440195
C10H8O4	Scopoletin	193.05		+	270	1	Scopoletin	11,0933444952347	11,461972711108	11,0467332060322	12,1700710000158	9,37514837921029	10,1336396456643	10,879403292822	10,6035908300581	8,83409487946606	9,25769582734773	8,99209151084754	10,6656489466053	10,8838254036985	11,5284985428784	12,3054778191725	12,7671540969046	10,447403647542	11,0753904325135	12,2090918875633	10,0448067735927	8,88212296099772	10,8767627793683	11,0388769769738	10,0067113436832	10,873556938169	8,98771403400909	10,856431274494	9,60798229091699	9,07583085829004	8,94939608683069	8,37587732867195	8,81240345608656	8,90409420676758	9,93065585641378	9,38846054061955	9,17125662405873	10,2002173373164	9,73780607108565	9,77945530962021	9,37774954769475	8,68156477589845	5,32199998288752
C15H16O9	Esculin	339.07		-	174	5	Esculin	9,41929870610055	9,31370255638946	9,24738253226705	9,39141988875768	9,82538869509847	9,69870703096863	9,72882031900387	9,84612378304156	9,59304738141806	9,10985723344201	9,73585871614392	9,44046781385453	8,74171036336151	8,56355333824552	8,7234887234556	8,22368745805499	9,64512169257975	9,42263309500709	9,47658916894539	9,13517509687464	8,19945052920328	9,14467209461097	9,00922789608787	9,02582306628906	8,83909961099464	8,4025357716044	8,09783471062085	8,5056627209057	8,54409005928899	8,64315365560165	8,25051341095027	8,45945296477957	8,63799411293732	8,95771550305717	8,43174569848584	8,64573616963972	8,50742219169628	8,87654292196169	8,81580266643904	8,59178184510979	8,06809493588496	7,51793796631557
C16H18O9	Scopolin	191.03		-	198	4	Scopolin	11,9451664263129	12,4729343171568	11,2367269545005	13,1122539990018	10,1750133327874	10,5978606886304	10,164841546891	11,7653155612506	10,2122092837568	10,4374742434265	10,8048021285806	11,4212251271294	11,8490527106246	11,0710721374462	12,8130630574169	13,1391836412037	12,2927431243798	12,0974760098966	13,0108470816857	11,2823772931172	11,2179426045718	11,8180856681977	12,2903152689588	10,8911271674172	11,3021390969646	9,66511635894406	11,2674589275076	9,80989808913483	9,50653202909272	9,90476645888666	9,44814310312166	9,41275646027186	10,1342229895787	11,7463875386102	9,81545696015927	9,73230248542479	10,7849049844367	9,45196863985695	9,21965510365126	9,0522541532483	8,4627566770212	8,79295516321447
C21H26O13	Scopoletin Hex-Pent	485.13		-	198	6	Scopoletin Hex-Pent	11,069544960792	10,9375530204944	10,9802937604117	11,3365862020287	11,0686690287674	10,7746801957921	10,9731717653548	11,2061113018183	10,9494146792323	10,551766306891	10,6290555177038	11,1715325639468	11,3317147615581	11,3401023383912	11,5407543484541	11,1758986152816	11,9425069091232	12,0071739804516	12,0937047683895	12,3219177369718	10,6723462148997	11,8654861209115	11,5485750917529	11,5378769649634	12,0595841017751	12,025717431754	11,3995431368021	11,9624273207413	11,9544344951984	12,3590051054474	12,208526294096	12,0319793069508	12,318710544728	11,8552440962649	11,6553849745155	11,9265364842057	10,8787802277417	10,7472436227328	10,8600236243388	10,9646655982091	10,7761169914778	11,16824316068
C28H30O14	Scopoletin Benzoyl-Hex-Pent	589.16		-	330	5	Scopoletin Benzoyl-Hex-Pent	8,79080562278187	8,77491666281158	9,08883862359558	9,06508319141894	9,32515477359563	9,06351808357254	8,76388255227643	9,23528052260941	9,02908792955573	9,084058159751	8,96338716881264	8,84515822648067	9,87788381106137	10,0979009175302	10,4468052111455	10,2470983473421	12,4026650335459	12,0236054156544	11,8467780030471	12,0513873343972	10,3843209808328	11,0283307783404	10,7955506529214	11,6419396166711	10,2931851837135	10,483000032083	9,80959098527562	10,1888440679125	10,1607124101172	9,97300780444024	9,74672140957346	10,0191276709846	10,2939507440382	10,0100941208927	9,72350470856014	9,94974654742625	9,80469767995697	10,2142979281474	9,94602618194724	10,2463881856349	9,76976797271979	10,106567829383
C41H46O20	Unknown oligolignol	857.25		-	300	8	Unknown oligolignol	12,3997291423483	12,3704647117225	12,3654371158479	12,4996227072105	12,7852754114215	7,87426082753577	12,6237646370527	12,7354991155515	12,1158404768732	12,0731452597368	11,8683146916306	12,5369595108006	12,0152360973652	12,0298573628474	12,173835491445	12,4839955143401	12,6781952681853	12,5281494113505	12,1724626177297	12,3588476755307	10,6920684500421	12,2958156347149	12,1773502600872	12,0428838574508	12,4178848230626	11,6825767301468	11,7183515855927	11,4588784586062	11,9719107828915	3,8215976967782	11,8821196280404	9,5579114901511	11,7790211719925	11,6647455654489	11,3382502572491	11,4274053553394	11,2667920546766	11,1327401888932	11,0015632379251	11,0536832255566	5,76412963675963	9,00610970507295
C20H22O11S	G(8-O-4)FA Sulfate	469.08		-	240	4	G(8-O-4)FA Sulfate	5,92260341246599	5,88903677330994	5,7198338682008	7,86125285677029	5,80169173576638	4,49561945820837	4,08380290332259	4,84187477945316	5,49265704438118	5,67283542411674	4,59690813959289	5,79744994377993	3,56162051303585	4,98882471864087	5,23711081241586	6,23028659856162	5,21833860947224	3,89496182702423	3,72441821725957	4,1670535924729	4,42323788195684	8,03794751015345	4,9907039841185	4,09358819978165	11,4157252940023	10,2095364222306	10,9464384370448	9,9907851722544	11,0140070500989	11,2935369438972	10,1267988303035	10,6447822345163	10,0624038390568	11,7463099362472	10,415751966437	9,61066067175853	8,296052282724	8,36332762673979	8,62435649745053	8,90066379865145	7,2231672920358	5,3218514441254
C20H20O7	G(8-5)FA	353.1		-	354	3	G(8-5)FA	8,1693169811265	8,0684653485407	8,58687309670807	8,39152847258741	9,36584089817933	9,60040878902054	9,52208343070638	9,63350438971218	5,49320559160748	5,67269885957111	7,77039076124737	8,62883910558632	7,96843797775849	7,7933765408556	8,55856941018186	6,23096056435349	9,31877337681127	9,08910113256007	9,12346211438032	8,98471227598543	4,42442107112999	8,65508420870203	8,34023488488923	8,34870402819296	6,35170923466947	5,20872940071164	5,88609955335691	5,42301158792454	4,01044747727372	3,82370100795388	3,81658212367179	4,29030871491435	3,62482679480182	4,18476186130775	4,04991349010261	3,96127789151617	8,22641407767923	8,97039308996697	3,30974099618675	7,91520434073843	8,0734476877496	5,32270653312764
C20H20O10S	G(8-5)FA Sulfate	451.07		-	324	3	G(8-5)FA Sulfate	12,7273709598195	12,6399818447037	13,1190522857856	12,7662822797868	13,4213983363562	13,3279803984899	13,4622747953359	13,4081009899256	12,7865989488579	12,7378480391961	12,6664298524331	13,0770047766148	10,2092061816402	10,4602396821131	10,251051964322	9,80326240405739	10,5653871613514	10,6978006275079	10,7438149153179	10,6841136800266	9,05992857831142	10,6772882568604	10,289374689465	10,5844655782716	11,8238355557444	12,2089148493197	11,2689951313867	11,8278301376831	12,490940684822	12,3811540767965	12,1305540665367	12,6456905733589	12,407223403184	11,9210650480398	12,019303814785	12,0312325553278	9,59240126101182	9,70006817917877	9,4484460941427	9,07777049831554	9,67610583537129	5,32226135947617
C25H29N3O7S	Didehydro-di(coumaroyl)spermidine Sulfate	514.17		-	222	4	Didehydro- di(coumaroyl)spermidine Sulfate	12,026982200466	12,4635791485143	11,9948563490848	12,3143501528581	11,3964912575958	11,3551150102224	11,5052996319562	12,2131597156271	10,9697775155669	10,9726254905819	10,898599511383	11,891364534961	7,61593553647719	8,65326007319476	5,23707519543739	6,23016682454886	8,51695711555252	8,79457587033556	8,31560411486013	7,95488843143377	4,42360921684284	7,96751609322662	4,99088056988518	4,09021785826831	11,6752794637357	9,98796374520578	10,7553738112905	10,0809934714865	10,8917559672725	11,1864230896788	9,81071251001903	10,1904688290628	9,78436960973754	11,6856084381745	10,4978425403648	9,26034144859987	11,4889410247329	11,160900715683	11,4165477089081	11,5514024198924	10,527935323536	10,5396375918951
C33H40O19	Kaempferol 3-O-Rha(1-2)Glc 7-O-Rha	739.21		-	228	1	Kaempferol 3-O-Rha(1 2)Glc 7-O-Rha	13,6767068859952	10,7216646539558	10,330121162552	11,9861587732771	11,9264567719636	11,0769125405651	4,08592454934448	4,84422214401344	11,3462526683348	10,290106358945	11,1036625992913	12,1480906611355	3,56000590796698	7,61146458044127	11,2507517355298	6,2301287425704	8,30711925957544	3,89517079866029	3,72759218442339	4,16695912432604	4,42658236013333	9,04112940371104	4,99213966003587	7,92475437276812	12,9189081881769	9,4008474469039	9,40766337266502	8,76373933398146	11,0831400931189	3,8231511251011	3,81083875208264	4,28959992668227	10,7837911229756	10,6379210890799	10,4217104169309	9,39593387029334	9,68017253458486	13,2389040337283	9,42519749878975	12,7903920188515	10,6723041149132	8,82676343534548
C18H32O5	9,12,13-Trihydroxy-10(E),15(Z)-octadecadienoic acid	327.22		-	420	4	9,12,13-Trihydroxy-10(E),15(Z)- octadecadienoic acid	9,67527216806781	9,22468409959393	10,1469327098516	10,2701995096601	9,24985790222876	9,83964557062544	9,73167755258352	9,11115340988297	9,47025730085177	8,65621485707158	9,22004889131808	8,79994617986831	9,58861012106526	10,3047948091808	10,4269741085005	10,6898397443827	9,37966186568505	10,4075374549203	10,8145306850332	9,59022114126763	8,83003660566086	10,3203515080622	9,83623992930636	9,71097218741517	9,70303052533973	10,1092041573581	9,66168284458141	9,96299770330152	10,0385141931762	9,30202292689854	8,99947872349045	9,5438461901971	9,56462843507993	10,1310217621078	9,71274384428285	8,80579582731943	9,43737703257667	10,9153526222854	10,6018570262796	10,6958540321688	10,1065506841166	10,2289286250464
C18H34O5	9,12,13-Trihydroxyoctadec-10-enoic acid	329.23		-	444	4	9,12,13-Trihydroxy-10-octadecenoic acid	9,99992088709322	9,37346522521009	10,4134920230681	10,4643608536132	9,74941245638568	10,3896613059783	10,1204561890445	9,66215740871159	9,75935527409172	9,19548755537775	9,4922559296694	9,2744316285121	10,0067318964511	10,6237343220324	10,7806024356026	11,1354363829799	9,97728176544042	10,7265369911835	11,1271045695525	10,169682058715	9,22241547983166	10,7103302279952	10,1283498785904	10,0857297969349	10,1664049081743	10,262859712565	10,0401847553911	10,184812051804	10,8085230952347	9,59211560523774	9,35660838779455	9,88840570137824	10,3724027259099	10,090874656588	9,93973861665288	9,17591228963859	9,79063243638955	11,0523705904331	10,6332704678774	10,8938270596805	10,3325289838789	10,3368958146748
C18H30O4	Fatty acid derivative	309.2		-	636	2	Fatty acid derivative	9,06183618464669	10,1659224567009	8,4492480264645	8,00205882433358	5,80138708944622	4,4920619031453	4,08919208006968	8,85661406510265	5,49262331959595	5,67209504285206	4,59424936077823	5,79719778321353	3,55968885711714	4,99106821985631	7,89083538404971	9,04683299989466	5,21918454272882	3,90018924428936	3,72076608824962	4,16564022734353	4,42216126129287	4,08634054891194	4,99129250891647	4,09129266328474	8,36128306967843	5,20898511730494	5,88562885393275	5,42524489308267	7,75978390122021	3,82414936791238	3,81767859704548	4,28849817092946	8,44692120807154	8,4600914685105	4,05104133805211	3,96080390173145	5,428433371739	3,81775619675631	3,31712928155078	5,36550597337408	5,7643243255884	5,32103429848778
C17H34NO9P	Azelaoyl lysoPC	426.19		-	234	2	Azelaoyl lysoPC	9,71892485460042	9,65079772038511	9,65413933323455	9,64070854070784	9,31905074140355	9,00630371334389	9,59720154242061	9,71423564566727	8,57248570371078	8,24859365646997	8,44617076692205	8,90286798947236	9,88927040159411	10,2215491282991	9,88686297850668	9,15280349397477	10,1345141728547	9,79992639278828	10,0967744350914	9,76519207468606	8,95165525256665	9,85867327622422	9,412163904094	9,53797162264286	9,39626983253429	9,20687834818157	8,16134247370972	8,8165598867986	9,25559121317255	9,34103982454108	9,00377461147856	9,66722525857911	8,85200487264961	8,74326570098134	8,28767906274642	8,43972486235134	8,78869266726006	9,26307340329495	8,84821142395966	9,44698996115781	8,57197623171114	8,47354600375183
C10H20O6	C4H10O Hex	259.11		+	168	4	C4H10O Hex	9,89385764556275	9,4243962146293	10,2650872763746	9,63540206053342	10,0428383714116	10,198007947709	10,2158400934794	9,72920146163881	9,37219326661698	8,92589768889922	9,40477216437514	8,92669681718973	10,525178672269	10,6874292239384	10,7021341029607	10,3766333548876	8,91014370226186	9,03509440552956	8,98552415628856	8,91082699795178	9,59246343932778	10,8147042420223	10,5156137509556	11,0989712154525	9,45544961230442	10,0435164427558	9,32931992778341	9,92287198990309	9,58368905901105	9,69716473408416	10,3572609260525	10,2193391803183	10,0877473427	9,92363469753809	10,26552524684	10,170744535037	11,924323546102	12,1497770700916	12,1209027052076	12,4857226181685	10,6866021049644	11,0792706676333
C13H22O9	C4H10O Malonyl-Hex	345.11		+	234	4	C4H10O Malonyl-Hex	11,5158270461691	11,4311044484666	11,6900780517851	11,5039310712923	11,327756042634	11,2994703949697	11,7048317431914	11,7562451344673	10,6781483260411	10,3381728088176	10,4735242007498	11,224561553986	10,680681016669	10,9295371229075	10,9194584314748	10,2989796522387	10,6725570354854	10,3424235372717	10,7725000375736	10,2792202753177	10,0711224654974	10,9664961646321	10,533263477186	10,8007032311335	11,0251638922778	10,8573325062957	9,55628102702693	10,5221129330082	10,950923008333	11,051858248808	10,7959285771104	11,3058883101256	10,8738088065356	10,9114952872063	10,7412237583816	10,5993739678646	10,9663003216644	11,4417440290903	11,0413059042983	11,4825141805949	10,5951432102537	10,7025334386237
C16H30O10	C4H10O Hex-DeoxyHex	381.18		-	204	6	C4H10O Hex-DeoxyHex	12,9886421599779	13,2770882227687	13,3912344451059	13,0993680018961	12,9006420415321	12,7221248385303	13,3617531807836	13,4763287552403	12,1861229123038	11,9325115243158	12,038186645601	12,6149802508761	13,7790701342142	14,1273368640966	13,5331646465008	12,8825705824702	13,8147175381692	13,538756524632	13,6768380910914	13,5308501276822	13,0192823572392	13,6531441127531	13,4636097152303	13,5578328826677	13,2393523413892	13,5110881969453	12,3190175029927	13,3365819766114	13,3921826618114	13,4998261483271	13,2476324633009	13,6942028774551	13,2018853755796	12,8872974553399	12,8860901862751	13,0164307365163	13,5454302363317	13,5376731331431	13,3997298024151	13,5410913291547	13,124013605864	13,183770544856
C19H32O13	C4H10O Malonyl-Hex-DeoxyHex	423.19		-	252	6	Unknown_C4H10O Malonyl-Hex-DeoxyHex	12,9506015798455	13,0423715543092	13,0447578600121	12,9930104994495	12,4303872232173	12,2719800117077	12,9043322589213	12,858901609124	12,122233789189	11,7820412790927	11,7029602412328	12,208181003356	13,3430373501349	13,6046697642465	13,2340292941079	12,6678157935093	13,3041262541373	13,0854091487437	13,3651761123931	13,0105526218023	12,5726628327837	13,1344449570829	12,8239121030838	13,1463568490321	12,7314775997001	12,5746585418677	11,6911127641863	12,3028632353094	12,5807734640469	12,6464867193628	12,4091248020375	12,7655501805634	12,1580270192286	12,1192929717353	11,7872918714868	11,9611397444462	12,3747176850079	12,6800281804251	12,4425346568641	12,8934721644865	11,9857657478322	11,9480688273762
C13H19N5O6	C7H9N5O Hex	340.12		-	72	5	C7H9N5O Hex	9,768883985109	9,56982741871491	9,76811512355799	9,60392669424058	10,471554872194	9,94318965557194	9,78989847515405	9,84643215253125	10,1339215585455	9,78940672311164	10,0585269864616	9,89709575344177	9,19970290005466	9,3027890153968	9,27497618769298	9,25578034050194	9,20701096474587	9,4881048667314	10,0002386455898	9,4349425375552	9,27246014815089	9,57922277027988	9,40535248699962	9,54034398099285	10,0482964426179	9,52947386146119	9,21807405798543	9,47501435729133	9,54451715362674	9,17639551243169	9,27205941013581	9,22443494920883	10,2284774114298	9,62392257323382	9,67282588884277	9,5674009472396	9,74086481976863	9,92007552571697	9,95472396629101	10,1077806634811	9,9116853831128	10,0606096156712
C15H20O8	C9H10O3 Hex	327.11		-	198	5	Unknown_C9H10O3 Hex	11,3857885117003	11,3035269967687	9,81095022354027	11,7820584756705	11,7092913192133	10,3261815345593	11,348672855435	10,9485176557064	9,70986862575563	8,83884249546673	8,8698408656999	10,1513689096439	9,47264143144628	9,82685079801341	10,1254433089011	9,40935462122485	9,27230016934303	8,78628066820272	10,6722489965999	8,82544427285989	10,0132616761262	10,6674767401908	9,79173389383127	8,76851446807369	11,9263705568906	9,85375069269673	9,98855915760492	9,61420568429319	10,781593248224	10,7725355847498	9,73677786376643	11,5962233601582	11,2610632635504	11,4636197843795	10,5535654762055	10,351015620049	8,56374427280495	10,5141954749507	8,62019399297738	9,99001150698802	9,81146338902672	8,71791684145809
C18H26O10	C12H16O5 Hex	401.14		-	204	-	Unknown_C12H16O5 Hex	11,1517713397456	11,4725110397157	11,2730474328244	11,3030267112571	11,7674482143239	11,431113708407	11,7676505423605	11,9660910803651	11,1991560242251	10,722389551336	11,0100227115635	11,3931316951271	3,56451292192195	4,99004660563566	5,23799568461463	6,2302345167694	6,91527400637743	7,64452896637871	8,66192153832802	8,86465676028351	4,42473465020105	4,08843344422151	4,99174018979072	4,09125432257648	11,7263425648394	11,6690821361365	11,023070217315	11,5149749633928	12,6115031171818	12,5985887682481	12,3265475868885	12,5118629092709	11,9715804557618	11,5599114213924	11,4231664447328	11,7081002757325	11,7759887886696	11,7068216170428	11,7128716776863	11,6576869394746	11,9474140968801	11,9215975395998
C16H26O12	C7H14O4 Malonyl-Hex	365.14		-	210	-	Unknown_C7H14O4 Malonyl-Hex	11,7530658033527	11,701053320995	12,0162325743948	11,7957740451083	12,138324045165	12,1684814016301	12,1357448098892	12,162359069263	11,5754206197873	11,4337071034059	11,7301868755407	11,8656554718639	3,56194570281314	4,98918047082287	5,23769278429323	6,23054945650254	5,21991078491129	7,88891986988683	3,72481949153769	4,16676448431615	4,42403951193066	4,08942291303692	4,99171770668526	4,09443536370744	11,9378916383668	12,0110828506194	11,2832662625788	11,8366409371091	11,9079803297656	11,9673894833953	11,6416529716053	12,0807068356526	11,8296426258067	11,9138599845439	11,7830788638837	11,8619789884427	11,7761886723674	11,7817725702041	11,6541728849466	11,8140784115497	11,3640550593741	11,4860691215136
C18H26O11	C12H16O6 Hex	441.14		+	270	4	C12H16O6 Hex	14,2020547311472	13,4687938202692	13,3369936170355	13,5482739158737	12,8526373039189	13,3681092342799	13,4867131256607	13,584703674209	13,4510801605129	13,2153589097579	13,2639016353911	13,569826481819	14,4720815433032	12,816488971962	14,7060660045721	14,7409812995837	14,5906872876982	14,669072920621	14,7215231225824	14,3437862342542	13,9824661551025	15,0223661297708	14,7241824111239	14,3708401695453	13,223096254761	11,3813901915164	12,5123274755225	12,1591849291798	12,3524111162106	12,4241331646249	11,9345187201122	12,6321231241516	12,8576469871135	12,9867564912186	12,1939648903878	12,4164631769942	12,8058073081949	14,429752375541	13,1057633210905	14,0119081475951	13,4663594537645	9,80210022081902
C12H16O6	Unknown	279.08		+	324	1	Unknown	8,6793977873864	5,88999362408501	5,71931448506149	5,89287134758094	5,80144299390484	4,49147698890988	8,01756382663297	4,8406982398874	5,49256134900042	5,67315276169265	4,5950426825693	5,79766827810988	3,56011354217881	4,9906514181176	8,39009723953656	7,98747760510886	5,21808696347739	8,29302766881722	3,72592903011948	4,16587843638496	4,42413645008071	8,96953490155663	4,99082064941299	4,09094062159605	6,3515881255735	5,2089140031345	5,88604843783926	5,4245397834789	4,01444365278488	3,82209124512162	3,81815219071927	4,28999514612236	3,62506481083949	4,18232442043091	4,04996887821215	7,84774384901773	5,42865904330569	8,93173095067593	3,30829493131583	8,0827706015861	5,76420672781	5,32197324636403
C23H40O13	C14H28O5 Malonyl-Hex	479.25		-	402	-	Unknown_C14H28O5 Malonyl-Hex	10,640346699805	9,53491309118949	9,491339683892	9,96121159857047	11,0229403391218	10,9200645915312	10,7522579307081	10,8511350618689	9,97739927551996	9,62729184831761	9,60247952544658	10,3022205907937	9,01368113025301	9,51942450158634	10,6166635599053	10,0306886846288	10,6903720181179	10,4452945406009	10,4571068383934	10,4557086216928	9,60449523370508	10,3451035433848	9,82632568940061	9,83090801428583	10,8652108027334	9,17278614425638	9,13683595174066	8,821162778919	9,71161574325038	9,94581692217146	9,06515081321882	10,3490459423258	9,86484495608918	10,1285658174444	9,49311929096803	9,44622606801587	8,79474022397268	10,5085907996489	8,94810315385796	10,4344686889152	9,6163286322164	9,56989283774507
C18H19N5O10S	C18H19N5O7 Sulfate	496.08		-	234	6	Unknown_C18H19N5O7 Sulfate	10,0931412397783	10,2128123112779	10,3428410201774	10,6066863912165	10,633075205464	10,4857222199727	10,5487226977511	10,7788677535958	10,087873131021	10,3432405666833	9,76874964030231	10,694370280771	8,95958616187234	9,61151507765638	9,59714946493314	9,33419842793923	10,4791982334766	10,4145355065649	10,4344980079901	10,5769698939077	9,47070941261545	10,1102869629264	9,77226806391516	10,3664407618481	11,2591449544466	11,1809449311812	10,4460605136614	10,9409743282513	10,648846956218	10,5876388278271	10,219293609876	11,2058653923426	10,5782890954842	10,6464886653112	10,0363569828119	10,1876006063862	8,0801050343896	8,8608202450379	8,24601377531477	9,24275489567359	8,87520973338974	8,1213383183154
C21H28O12	Unknown	471.15		-	186	6	Unknown_C21H28O12	10,4515994560295	10,5636283819967	10,8080495837791	10,6380501361547	10,852706997923	10,3048352853093	10,7649030972234	11,0988172853777	10,0104317330096	10,1613755705054	9,58212919193148	10,6863016048718	3,56494765111252	4,99093335051672	5,23652215878187	6,23032984715283	5,21809544273724	3,89745890024954	3,72399659304291	4,1671737347436	4,42270120249943	4,08786228309171	4,99046085148476	4,09257505008007	11,4196919795237	10,8128328066641	10,3945066135294	10,8265019035984	10,6493751335129	11,0348050260262	10,4634726513536	11,0224731751262	10,7071776053096	10,773370701746	10,6395279496343	10,8673488114866	10,4264044737785	10,0369406999433	10,0554986717064	10,3277031618721	10,3065874916693	10,3270351273187
C11H10O6	Unknown	237.04		-	258	3	Unknown_C11H10O6	5,9220823011138	5,88995614020207	5,71973989775291	5,89256912057789	5,80146580221427	4,49304717350195	4,0884484759284	4,8410497164681	5,49270240889672	5,67243601315179	4,59733885259944	5,79697396302704	3,56399953010342	4,99100731575892	7,87275816284	6,23011198322301	5,21859156659502	7,95023977218774	3,72610602791325	4,16578188951075	4,42374136820971	8,08714042562224	7,86210030785682	4,09180063377911	8,07934581483353	5,20824657507689	5,88604658096894	5,42426287206715	4,0109263377196	3,8146486870774	3,81693902383524	4,29018615331503	3,62951108332603	4,18416247323854	4,0503568362332	3,96174440369168	7,67191365158244	8,39482486544033	7,85667210182434	8,31854479758967	7,92657966498338	5,32098072111055
C19H18O12	C19H18O12	437.09	311.07 (8, C14H15O8-), 351.07 (15, C16H15O9-), 393.07 (100, C18H17O10-), 437.09 (8, C19H17O12-)	-	204	-	C19H18O12	9,53224375695469	9,55299795988205	9,61919024011567	9,53056419751646	9,75820987465621	9,67540095729741	9,65853696288293	9,7293335270056	9,70780692502738	9,47001472379341	9,49683306552221	9,65912977873262	9,18505751927839	9,31547623346115	9,47192909540484	9,56937575052592	9,80167088026323	9,81346529085164	9,49555375030864	9,53735212284624	9,11226165632074	9,5827920710656	9,52068761250684	9,58428303305904	9,28077480812266	9,06456919940941	8,96016549364724	9,02745576605982	9,08220799451848	9,29962756715095	9,46933402839817	9,37659382824503	9,25963682538815	9,10025244536543	8,9768132020032	9,16599278098385	9,17338925323194	9,09384627583025	9,2736660302366	9,38820302804768	9,28396205820492	9,40352716687559
C28H32O16	Isorhamnetin Deoxyhex Hex	623.15	315.05 (83, C16H11O7-), 445.07 (12, C21H17O11-), 460.09 (100, C22H20O11-.), 477.10 (46, C22H21O12-), 623.16 (10, C28H31O16-)	-	270		Isorhamnetin Deoxyhex Hex	11,4703701168519	9,36852231268443	9,01759151434696	9,96241735660705	10,5285127155646	9,92452390837814	9,5620471846027	10,2050008022517	9,82150908579769	8,90650675285024	9,21407664510671	10,3563322942608	3,56089627501072	4,99140576428979	7,09463845740874	6,23061227785283	5,2178747647193	7,45558833436136	3,72304432363457	4,16980578536854	4,42309621277198	4,08832526178334	4,99052985179711	4,09110971348952	10,8844953296552	8,06000976545295	8,08678325252837	7,71499597149104	9,19663011526049	8,7695341325636	7,7511720126742	9,03206328157052	8,62761289939126	9,0811974385916	8,09913308253931	6,93119782471074	7,02437031545964	9,10220931179071	6,61114504080837	9,2248685054165	8,01067444173887	5,32214032666846
C27H34O14	C27H34O14	581.18	195.06 (17, C10H11O4-), 223.06 (100, C11H11O5-), 419.13 (69, C21H23O9-), 581.18 (45, C27H33O14-)	-	275	9	C27H34O14	9,57225243763146	9,60885304750357	9,74256775732952	9,43254027507443	9,9232771589142	9,77011474110837	9,81315140747999	10,0536252525198	9,2193577956285	9,17671562057398	9,3610585491866	9,68403621223911	8,22488892962019	7,81161605079006	8,14049354064349	8,05888666466801	8,06222548519283	8,62039200704323	8,26696174926552	8,05248566916484	7,66645609028152	8,07771740309188	7,95770606950299	7,91595855723562	8,10665225918074	7,19881901765	7,36473926239923	7,14745237011775	7,40099603894748	7,07234238083632	6,37849509129438	7,76931187344688	7,32544516375293	6,72695787727348	6,59216967622336	6,72006935968903	7,45864821435886	8,02201821779835	7,23599662600631	7,58798577924143	6,54069605599119	5,32248603886292
C26H30O12	FA(5-8)G Hex	533.16	341.10 (71, C19H17O6-), 353.10 (100, C20H17O6-), 371.11 (42, C20H19O7-), 533.16 (C26H29O12-)	-	286		FA(5-8)G Hex	9,24787575277361	9,61310280768666	9,62814479188046	9,88549053828615	9,74765737070128	9,66572162222957	9,59441165393847	9,8659033121306	8,83366513055438	9,05261748283308	9,06355049057998	9,38746133601654	7,69162471635907	7,24280595566564	7,72058646498771	7,92132406839122	7,59796094251969	7,64224061011088	7,7839886980591	6,70316182700581	6,98235441078292	7,34375685365712	7,1130754053424	6,30827797366225	7,52117779116369	6,76306722446537	7,36563098892402	7,08479373976812	6,65777479075033	6,72169208699344	3,81977694907142	6,85411348692624	6,97811430711865	7,4241388415517	6,75526921857356	6,70977955781235	6,8438623829838	7,84215919498395	7,35569351757503	7,41127618755956	5,76453307399895	5,32221085340271
C17H32O9S	C17H32O9S	411.16	185.12 (30, C10H17O3-), 234.09 (2, C13H14O4-.), 245.12 (3, C15H17O3-), 249.11 (34, C14H17O4-), 291.11 (5, C12H19O8-), 305.12 (3, C13H21O8-), 347.17 (97, C16H27O8-), 396.14 (15,C16H28O9S-.), 411.16 (100, C17H31O9S-)	-	243	5	C17H32O9S	5,92249284947439	7,06727052007111	6,39800400789258	6,69957302348077	5,80170098543409	4,49258744374053	4,08564044740274	4,84142828485116	6,33238006557287	6,18343074653557	4,59544693930841	5,79760674278121	9,26182361417251	9,35667231161953	9,19565097796911	8,9510776988476	10,2442550296405	10,0696058704638	9,43649329682014	9,948559223146	10,1394081134643	9,6985090075888	10,23656123321	8,90707719043622	8,50723883035095	7,43305982837601	7,91491059928262	7,34533859798087	6,98117499126794	7,68324630356935	6,11740675269035	7,24542639879847	7,0546843896487	7,34939958914993	6,67718907531713	6,44538387566122	5,4288403553373	3,81940495480436	3,30401135613678	5,36497044324357	5,76444402308047	5,3226406755288
C19H28O13	C19H28O13	463.11	101.02 (84, C4H5O3-), 113.02 (54, C5H5O3-), 119.03 (63, C4H7O4-), 161.04 (30, C6H9O5-), 179.05 (100, C6H11O6-), 463.14 (11, C19H27O13-)	-	274	5	C19H28O13	10,7809249725121	9,98537972079491	9,87144001927806	9,94370461412134	8,92145112585004	9,70955786570257	9,71095300460041	9,82127034693805	9,66890202071235	9,27529018552143	9,32474966741013	9,72133680147404	11,003799827708	9,34141077989796	11,249055332878	11,2651281479673	10,9049332388016	11,0121823054561	10,8628867878803	10,5823828748625	9,9650375732389	11,3771618506545	10,9937105172612	10,668503984666	9,80633964022035	7,72841545765789	9,04984512873752	8,74838063189378	8,34061437125989	8,5416788465924	7,83242622814186	8,77306459279446	8,5379305838402	9,00632873398668	8,13353775719691	8,5180884937135	9,41726664684749	11,2035871420807	9,75839313651143	10,8062823095589	9,8290382060285	5,32269360036746
C22H24O9	C22H24O9	431.13	189.05 (13, C11H9O3-), 203.07 (6, C12H11O3-), 233.04 (61, C12H9O5-), 247.06 (7, C13H11O5-), 327.08 (28, C18H15O6-), 339.09 (39, C19H15O6-), 342.12 (31, C19H18O6-), 354.11 (46, C20H18O6-.), 357.10 (16, C19H17O7-), 372.12 (65, C20H20O7-.), 385.09 (47, C20H17O8-), 387.14 (74, C21H23O7-), 401.12 (46, C21H21O8-), 413.12 (19, C22H21O8-), 416.11 (100, C21H20O9-.), 431.13 (C22H23O9-)	-	287	-	C22H24O9	592252053030686	5,88986697641761	5,71991739961932	5,89303373278616	5,80104379460454	4,49324021310069	4,08804573844366	4,84275805680158	5,49315746915011	5,67205051366835	4,59501893762139	5,79725197439583	9,41269893554175	9,61761841905027	9,10574551368349	8,99002588396095	9,90370471645434	9,66586269834447	9,49257965636831	9,94801539069575	4,42533208962642	9,54458642992799	9,8480562883377	9,38602119406922	8,74818795061923	9,21565522697899	8,21161906384235	8,97474269688746	9,0923514069428	9,25468484277407	9,04234577054757	9,2254867060352	8,51698057121416	8,49114083884832	8,511190543519	8,25232525339213	8,62090679497852	7,48598517924597	7,20415537305834	6,28905472365506	8,00954156153151	5,3218423505783
C26H32O14	C26H32O14	567.16	195.06 (7,C10H11O4-), 223.06 (69, C11H11O5-), 225.08 (40, C11H13O5-), 340.12 (100, C20H20O5-.), 358.13 (16, C20H22O6-.), 401.12 (19, C21H21O8-), 449.14 (25,C22H25O10-), 567.17 (20, C26H31O14-)	-	303	-	C26H32O14	5,92248499621788	5,89024353367078	5,71928113157039	5,89267718093143	5,80122410016036	4,49378054940054	4,08763892361251	4,84155559826592	5,49324183271517	5,6730563439816	4,59628548368647	5,79713555467647	8,86520372512736	8,78096316817632	8,60789172408511	8,55677648152286	9,20825665955453	9,89234711435308	9,58209942384991	9,9602759652202	7,16672521152515	9,49619496996323	9,39068300257001	9,35225268403961	8,1759434472985	8,46294456802693	7,2808564960566	8,00830579241182	7,9372163411258	8,79323979159176	8,53425261033881	8,62444992575453	8,43920641741197	8,18168419181326	8,20331852956447	8,33043913037356	8,01055386121636	7,67200451473641	6,99240615518059	7,43351935262067	6,92039563303091	5,32216647745044
C20H28O8	C20H28O8	395.17	233.12 (100, C14H17O3-), 327.22 (33, C18H31O5-), 395.171 (C20H27O8-)	-	404	5	C20H28O8	7,96523085347207	8,59883429045833	8,42252519800608	8,56293686698624	6,8631369489488	6,95092151561846	7,39505408321688	8,65293168028596	6,9727999204567	6,92848012893946	4,59708095555737	8,66504637712964	11,497631528552	12,0776381523317	10,539715858579	9,64307948866999	12,4074387170601	12,0535828512935	11,3330535304004	12,3745646382156	11,3820749398926	11,1944996729214	12,2506426076369	10,1625044238446	10,3418141794777	9,74898944909761	9,7242909127791	10,0033483533139	9,21448956465859	9,52380504488762	3,8170840692724	8,60705397985784	9,66804739337734	9,28501799216394	9,46223877682069	9,53752118102049	8,46705835396878	6,47757455230647	3,30087899944327	5,3645165659107	5,76427859051109	5,3219850454733
C19H28O9	C19H28O9	399.16	237.11 (90, C13H17O4-), 399.16 (100, C19H27O9-)	-	306	5	C19H28O9	7,84223802416276	8,31703198516464	7,22112151690736	8,17899561970005	7,35850607616659	7,21265080323567	7,21955034925083	8,51913252070097	5,49241738855007	6,31095644641611	6,63090431110462	8,63911219336006	9,59840476664218	10,1100803615753	9,08316441034779	8,7074800114398	10,2410752382412	9,7064611417392	9,95538755248313	9,68132807498746	7,80705938761631	9,35290722542947	9,97786922468059	9,03967089956777	8,56114250957432	8,479455120877	8,17797848674491	8,56312426847903	8,21016721854901	8,67454618812064	7,26499333364426	8,61918395380755	8,04250901620511	8,03784557396647	7,91997230046235	8,08753899500307	7,72216013740928	6,97507629476351	6,55973695529779	5,3654119343145	7,33936614822677	5,32253963582115
C37H44O17	C37H44O17	759.25	341.10 (18, C19H17O6-), 371.11 (6, C20H19O7-), 389.12 (90, C20H21O8-), 563.17 (63,C27H31O13-), 759.25 (100, C37H43O17-)	-	344	-	C37H44O17	5,92294575216352	5,8903338098144	5,71909245191981	5,89258458424265	5,8007788828487	4,49236081976375	4,08783974471419	4,8420957636386	5,49314004064523	5,67196578839975	4,5965811259326	5,79713822865859	3,56485137932156	4,99022440670601	5,23655472871956	6,23022020605449	5,2187502103198	3,89431971166082	3,72852163463763	4,16718728876165	4,42316211001876	4,08992052582324	4,99181390304817	4,09348715781807	6,35155723165205	5,20939876826673	5,88615113850563	5,42411550437243	6,78300926055293	3,82060693469237	3,81747983112095	4,29142114669385	3,62424681300329	4,18201998569546	4,05375957802388	3,96231883936009	5,42795599594618	3,81884369208427	3,30485830540994	5,36536051525619	5,76447533150789	5,32182002755551
C33H40O19	Kaempferol Deoxyhex2 Hex	739.21	191.03 (5, C10H7O4-), 223.06 (7, C11H11O5-), 385.11 (88, C17H21O11-), 577.15 (8, C23H29O17-), 739.21 (100, C33H39O19-)	-	200	11	Kaempferol Deoxyhex-Hex-Deoxyhex	9,30055493843901	9,86181935456587	9,08472743381948	10,5095170649396	8,9952802117235	8,51200446020291	7,26601378272794	9,27967429209944	7,01337710059659	7,49182703102108	7,86420528573039	8,28820587728187	7,92278319540248	7,06118119137177	8,67112691130939	9,19031552271853	8,32801541082396	8,38797525024109	9,42086597895974	7,12707973000791	7,239492463632	7,49409110359095	7,69180073300292	4,09440335162565	9,18686761560609	5,20837910060942	8,61542496919384	5,42411041820069	4,01047328168386	3,82489902339892	3,81699383260523	4,29100511873035	3,62831043871707	7,88138813719784	4,05085555822248	3,96477993837867	6,76590245854412	3,82251630358147	3,3045350188925	5,36541001226442	5,76377374499252	5,32214102634881
C10H8O5	C10H8O5	297.03	119.05 (65, C8H7O-), 163.04 (29, C9H7O3-), 207.03 (100, C10H7O5-)	-	290	2	Fraxetin	10,9706459247103	11,7165991398746	10,6941355160491	11,2014040850374	9,01847876583769	8,54446650313618	8,83414216885151	11,1317667287199	9,07849929099825	8,87035970279676	9,25425866181487	10,9745082160902	10,1252580522863	9,55194325799168	11,4073438311231	11,6540109875483	10,5464130271945	7,99411169937702	11,9230783184113	8,5441228198248	10,2458653776133	9,45012469443852	10,1465335270295	8,15920474578315	7,78307080626664	7,04061505962581	5,88597335676493	5,42322272328582	4,00637991739041	7,34661982406082	3,81804970697268	6,70713195917552	7,65520231980244	8,00410793660585	7,16323971158597	6,47257125992071	9,20291138042597	8,82202393886977	9,36243634751503	8,78077486361905	7,76904849588588	7,4055251229479
C36H42O15	C36H42O15	713.24	195.07 (3, C10H11O3-), 235.06 (11, C12H11O5-), 337.09 (36, C16H17O8-), 341.10 (15, C19H17O6-), 389.12 (11, C20H21O8-), 431.13 (13, C22H23O9-), 485.14 (40, C25H25O10-), 517.17 (100, C26H29O11-), 533.16 (74, C26H29O12-), 665.22 (5, C35H37O13-), 713.24 (35, C36H41O15-)	-	333	7	C36H42O15	11,1748124455007	10,3639814465894	10,1820241974223	10,9176544165051	10,2736554021124	10,7216441992718	9,63207117149007	10,3566544971809	8,87970920711238	9,54797487932759	9,47852465637708	10,4519342784423	8,5513247297363	7,35660253904899	10,890086529992	9,20279852702492	8,93493413946555	8,32209243674873	9,00273069426497	8,18874798771173	7,47256306172703	8,07508071259515	8,67609276150774	7,7449760637644	11,118459294611	8,473908959952	9,11924021403013	7,86135797735731	8,9286586856797	9,11562299497955	8,17902301022266	8,45029605755056	8,59139870345565	9,77907428460556	8,21700709649466	8,2253803987412	8,57541704758199	9,3279243426649	8,73229890069453	9,26832290362663	7,96596103438346	5,3219693795974
C26H32O13	C26H32O13	551.18	235.06 (6, C12H11O5-), 341.10 (4, C19H17O6-), 383.11 (4, C21H19O7-), 389.12 (100, C20H21O8-), 431.15 (42, C22H23O9-), 443.13 (4, C23H23O9-), 461.14 (15, C23H25O10-), 491.1503 (58, C24H27O11-), 533.15 (3, C26H29O12-), 551.18 (67, C26H31O13-)	-	385	6	C26H32O13	11,068623390385	8,52812202318318	8,78137431408915	9,59453801870239	8,3257364810738	8,40228660555867	8,95340824075129	9,17470631285858	8,40696538100744	8,11799213898185	8,36136768852215	9,89453302939384	10,5171199378168	8,54847116125555	12,0350108960092	10,0969120379809	10,3197001030595	11,2251226560701	11,5583036393265	10,2315124500328	9,07536955107167	11,0283021114602	10,5012505466608	10,9565186828287	10,7975993750585	8,46094045657228	8,21248078984009	8,53109657804468	9,28948300522732	7,88534329259807	7,96530937301472	9,98051722196543	9,71824830592189	8,73726045324031	8,72280028010716	9,14684318345023	10,5732933361088	12,3069881090655	9,28544431143263	11,6887620422737	10,6261144591044	5,32282479510337
C21H28O12	C21H28O12	471.15	291.11 (17, C12H19O8-), 471.15 (100, C21H27O12-)	-	185	-	C21H28O12	10,5226551180888	10,5932739160971	10,6276930930843	10,622251461243	10,6673660145591	10,4761113371863	10,7495672047018	11,0910452300409	9,97652688748259	10,1242879702155	9,47742013858261	10,6721415380839	3,55968207440219	4,99034354805545	5,23823702513165	6,23027037929887	5,2176931688839	3,89755415687199	3,7224106544292	4,16620329529925	4,42494809657259	4,08997505884243	4,99135925665564	4,09101461291627	11,4193835489905	10,808679577248	10,3434467385605	10,6697514984916	10,6217838915998	11,026904045633	10,3380586019779	10,9544410387612	10,6943584574798	10,7705296088906	10,5917508536987	10,7235714058277	10,3830365439817	10,0865162160628	10,0184898156927	10,3188654753152	10,1500127202509	10,2576201659446
C15H18O10	C15H18O10	357.08	152.01 (100, C7H4O4-), 357.08 (1, C15H17O10-)	-	196	3	C15H18O10	9,33773359192958	9,68033899633439	9,4812964520157	9,24557912166396	9,45130473208093	9,20911804323669	9,09364173348611	9,75366389090682	8,27285374662613	8,02708825281408	8,55845874380615	9,02718346637555	9,28018513308877	9,36068681032983	9,24323024024607	9,00342262172538	9,48278392767873	9,32513369988465	9,556398768693	8,73224400661855	8,41965669723214	9,37040949652074	9,21637981258464	8,49792864001525	9,47063752243487	8,81974169907152	8,6497447584434	8,45402300450891	8,75107837547118	8,65880905282971	8,72937208436502	9,17638167294349	8,28887090934424	8,66515132730313	8,08784044199387	7,98400911832169	9,77231219924139	9,20731558712345	9,89958159435366	9,16250101545087	9,1423557113952	8,52429777677588
C21H30O12	C21H30O12	473.17	135.05 (10, C8H7O2-), 163.04 (24, C9H7O3-), 181.05 (100, C9H9O4-), 327.11 (3, C15H19O8-), 473.17 (24, C21H29O12-)	-	207		C21H30O12	8,16060997041368	8,77693578307002	9,14634118451872	8,99396773047877	7,16511294671858	6,81306993482735	7,41327412206269	9,12964695617136	5,49278326788345	7,35141510550119	6,43607387666196	8,4022318303392	3,55550009995014	4,99003258558486	5,23761692736182	6,23035896886991	5,2179335105513	3,89388802219459	3,72460082669897	4,16668609744387	4,42507117435154	4,08597319346554	4,99261321590041	4,09251994888152	8,94859150408337	9,29026928111337	8,15309335995187	9,42143830590312	8,42260646087937	9,70459706411472	7,56324628861408	9,15626349892044	8,10033133053289	9,05004060055996	8,7671603149785	9,12105503364053	7,62857557285334	6,74607361652553	3,31412156280455	5,36522312942494	6,85640589460052	6,75095247538163
C37H42O17	C37H42O17	757.23	533.16 (45, C26H29O12-), 564.17 (4, ), 712.24 (5, ), 757.22 (100, C37H41O17-)	-	378	6	C37H42O17	8,91624061470176	8,5264102515119	8,4340043289004	8,55261736258497	8,38803559031943	8,67733736989353	4,08846068862335	8,30579195202139	6,92780285470737	6,86833718811116	7,59479682201459	7,99119113700583	8,36726459191747	6,74220167657767	8,98810076985177	8,97155888667636	7,99631328599772	8,37690902766723	8,69849551146485	8,05596818268072	4,42347047589839	8,33264125854172	8,04178152763746	7,46366897978449	7,43828945973748	5,20977273644657	6,39680401732404	5,42386742377217	6,60292853836908	3,81977858217632	3,81577057016744	4,29032413717563	6,52268708625189	6,96971724145391	4,05154652158015	6,44176098400348	5,42835115848292	3,81988304602128	3,3096424652904	5,36358316926499	5,76438486065957	5,32259979604607
C30H27N3O11S	C30H27N3O11S	636.13	410.08 (100, C14H20NO11S-), 606.11 (25, C29H24N3O10S-), 636.12 (65, C30H26N3O11S-)	-	396	6	C30H27N3O11S	11,2644847384717	10,6048100133152	11,0267612033063	10,9307533371495	11,4262379559842	11,847505063467	12,2768387563985	11,1142706298451	10,5616089977627	10,5717157838647	9,72477899228255	11,5932398905374	10,9711592840062	9,72666028847491	11,7227120832955	10,765426534829	11,4309670106704	11,7075231190105	11,4983926387915	10,9246594195676	8,58945889148551	11,8230023902319	10,4209190438259	11,0313238382138	10,4854976912511	10,6240929538399	9,63757996714998	11,0236333787283	10,9096751168714	10,8734918000373	11,2656612053747	11,0701435036503	10,833987401942	10,1157988177878	10,7143599545924	11,5620448904034	11,0610679446926	11,1100556969964	10,9459656958163	10,9764359530505	10,7495809490193	7,52980910393927
C25H48N2O6	C25H48N2O6	471.40	413.35 (12, C23H45N2O4-), 441.33 (100, C24H45N2O5-), 471.35 (4,C25H47N2O6-)	-	799	-	C25H48N2O6	8,8092107738975	10,1266318069701	8,87816658885262	9,51347480271625	6,98749994039815	7,13787134094951	6,59921567261579	8,65302230844905	8,01145988576158	7,67040426723236	7,60008706369723	7,58096092372856	9,5880143970668	8,77286473690511	11,1060086004485	11,2662766647244	9,96766999220609	6,66247543662044	10,1758173949226	8,31759615983735	9,04266063001212	9,09664158692672	10,6428258194681	8,07888079797414	10,0690156462595	5,20906454512268	9,42770177009549	6,60093120041594	7,55290937766814	7,86368712101498	3,81646131885344	4,29013117446422	3,62412059423992	9,44206001200821	7,17904676847328	3,96290324797636	7,72035424117818	6,74501501911025	7,5446498924755	5,36445176072972	5,76444027339363	6,65641612253835
C33H40O20	Kaempferol Deoxyhex Hex2	755.2	285.04 (16, C15H9O6-), 431.09 (14, C21H19O10-), 609.14 (100, C27H29O16-), 755.02 (4, C33H39O20-)	-	250	-	Kaempferol Deoxyhex Hex Hex	9,83959517678832	7,97533668957655	6,79357423884394	8,76218033118107	9,00208495212113	7,29839067242204	6,91028168692433	7,94423777519511	6,85131977660225	5,67260745865242	6,58175095033705	8,7070214954482	3,55699675684546	4,99014468868406	10,6077793342868	6,2302727877691	7,27303253312708	7,14760815591118	8,63619154729396	4,16487056743457	4,42282727172694	6,94089652359764	4,9911065986001	6,55938645920084	9,4111699327004	5,21005352622378	5,88613040759017	5,42416999989666	8,56191342177246	3,827338500655	3,81467096818794	6,85979184497713	3,62690326025162	7,0094608690293	7,13187628203471	3,96265660937421	5,429222034456	7,46080203513834	3,30008566772101	5,36492585035855	5,7637854406089	5,3215624851299
C15H18O9	Caffeic acid Hex	341.10	135.04 (21, C8H7O2-), 179.03 (100, C9H7O4-), 341.09 (3, C15H17O9-)	-	188	6	Caffeic acid Hex	9,25139327737047	9,14689718823086	9,24140403348474	9,06821287505678	9,60546226410659	9,61700970265055	9,53635218744386	9,62310694949598	9,63229712762172	9,41104953439847	9,52725918993616	9,63270971174063	9,37555732841375	9,54685480913551	9,38131919668448	9,25216764231734	9,92942776688913	9,99855391711994	10,094887324894	9,91000319361952	9,08345902850739	9,80204480810275	9,59277438515039	9,54059304205832	9,5592288592994	9,16680239187895	8,9461562200877	9,20415497317748	9,37766304283608	9,46952967975241	9,36239373680369	9,47082418858624	9,28478196595053	9,25139655779152	9,12652261152384	9,18744031201044	9,17928075067092	9,35546790396922	9,2142874547858	9,69950166193215	9,49640304308012	9,60534641700955
C17H24O6	C17H24O6	403.13	179.06 (100, C6H11O6-), 223.06 (19, C11H11O5-), 403.13 (C17H23O6-)	-	199	-	C17H24O6	9,96077305789128	8,62865551204055	8,71809464854178	9,04434689298102	7,34236453832746	7,94681347858826	8,21573383399612	8,81536543482288	7,4489736544387	6,92647813824446	7,37061584216709	8,15989835681355	9,36486257875019	7,05186598047801	9,75384583267823	9,61584564854425	8,95195298417152	9,17624961871335	3,72832715522952	8,71248447566508	6,54784486512242	9,67249731736104	8,79041655114162	7,6562920097815	6,86244796439466	5,20967800600262	5,8857701661315	5,424249562451	4,00799812776592	3,82056490679642	3,81818659890932	4,28916882521902	3,62715695481078	6,26104278968979	4,05371026725044	3,96184481605039	5,42942777219799	7,09291947165564	3,31162587753982	5,36526635843109	5,76439014509922	5,32191057203864
C33H44O19	C33H44O19	743.25	195.07 (8, C10H11O4-), 209.08 (22, C11H13O4-), 235.06 (18, C12H11O5-), 337.09 (46, C16H17O8-), 341.10 (21, C19H17O6-), 383.11 (3, C21H19O7-), 389.12 (C20H21O8-), 431.13 (C22H23O9-), 473.14 (5, C24H25O10-), 485.14 (41, C25H25O10-), 515.1483 (2, C26H27O11-), 533.16 (100, C26H29O12-), 547.18 (C27H31O12-), 695.22 (10, C32H39O17-) 743.2466 (18, C33H43O19-)	-	321	7	C33H44O19	9,98714244836492	10,2279578071154	10,5675390647959	10,0080782211678	10,5157761572176	10,7048174929535	9,54850098441702	10,3980177649804	9,14412095978578	9,51251284806581	9,37511516333819	9,6554334495283	9,42163841651568	9,83012689722545	9,61184883474321	10,1304357320649	10,1850035591037	10,0800750905542	10,0181742195203	9,24434760487407	8,48698443586479	9,9276134077694	10,0257839985262	9,70387549790487	8,78089010120967	7,38012191288199	8,07995166269956	6,87183831635019	8,00279870683569	8,18592638687465	7,23144174416376	4,28984645098035	7,60382871587472	8,14485768420641	6,91522614245541	3,96209407693373	6,87573089983238	3,81685502509208	3,3056097324701	5,36394218208037	5,76413892200223	5,32225342664596
C26H32O16S	G(8-O-4)FA Sulfate Hex	631.13	165.05 (3, C9H9O3-), 193.05 (10, C10H9O4-), 195.06 (6, C10H11O4-), 241.00 (4, C9H5O8-), 245.01 (9, C12H5O6-), 341.10 (22, C19H17O6-), 389.12 (17, C20H21O8-), 469.08 (100, C20H21O11S-), 631.13 (24, C26H31O16S-)	-	206	-	G(8-O-4)FA Sulfate Hex	5,92309964550751	5,88996157920043	5,71880055370928	5,89299643584572	5,80163614954827	4,4917518740679	4,08601532332396	4,84185596095925	5,49313595858756	5,67265269850464	5,10550990026428	5,79727285714685	3,56299448813577	4,99059041347141	5,23659336076911	6,23041941201614	5,21785956203305	3,89779559002322	3,72794956208455	4,16413625019162	7,09241256583358	4,08733239003486	4,99213805149444	4,09275346236155	7,08924824592365	5,20858283705402	5,88591339400601	5,42430422556171	4,01323597972415	6,57241587226676	3,81772254566749	6,40783826274912	3,62583862974916	7,21159718268022	6,99971089488689	3,96115336409084	5,42907947020314	3,81922917970299	3,30582603115845	5,36511989937627	5,76364109876182	5,32208698602477
C28H36O15	C28H36O15	611.19	191.03 (66, C10H7O4-), 403.14 (50, C21H23O8- ), 419.13 (2, C21H23O9-), 449.14 (3, C22H25O10-), 565.19 (20, C27H23O13-), 611.19 (100, C28H35O15-)	-	275	3	C28H36O15	9,45442606650339	9,41070551648058	9,69058333102869	8,99189894408196	9,95284228944723	9,88352018900268	9,91675337038994	10,2227056931284	8,93892328628514	8,83021957907849	9,17442119491779	9,59168894016891	8,17483580997224	8,29538547847253	7,97063682505894	7,5497224271612	8,8399540398282	8,76030778407948	7,82338993648656	8,04564868827383	7,6983626477846	8,67122477935234	8,55117059626833	8,43924685264177	7,74997080573496	7,39016515216805	6,97294494745226	7,36565377016303	6,59876926722907	7,29636758434057	3,82096131808527	7,11619179570033	7,12076267177029	6,44408167041542	6,43671898712386	3,96382531795527	7,17375952681871	7,08631468107188	6,84598810983201	6,83222295322596	5,76431662331465	5,32170849915416
C40H50O20	C40H50O20	849.27	235.06 (22, C12H11O5-), 265.07 (5, C13H13O6-), 295.08 (8, C14H15O7-), 403.14 (100, C21H23O8-), 417.15 (6, C22H25O8-), 445.1461 (33, C25H25O9-), 475.16 (3, C24H27O10-), 505.17 (5, C25H29O11-), 565.19 (9, C27H33O13-), 593.18 (27, C28H33O14-), 611.19 (3, C24H35O18-), 849.27 (13, C40H49O20-)	-	399	6	C40H50O20	9,09216216546258	6,90669826253703	6,86566466552172	6,93647322003199	7,12100147748782	6,62074599482421	7,51965096291079	7,2511975356229	5,4924516375897	5,67223765297698	6,46276728527119	7,25934022754511	8,54775535846843	7,19856824805797	9,18520473888422	9,52294892827808	9,31143951616412	9,82398713755366	3,72297339744664	9,33408589175358	6,14291409000445	9,64435820144475	9,20274745842803	9,03650501003794	8,00001941704532	6,32509494237764	7,05768077183656	6,9669166293271	6,76860622595193	3,82111986620034	6,93091679223302	7,43651748889551	7,33962868931955	6,9976146171776	6,20205175241933	6,88248542164307	7,41333626524875	8,39631103481665	6,75215022406396	8,30612566155838	5,76473588814603	5,32184984860891
C15H26O10	C7H14O4 Malonyl-Hex	365.14	101.02 (27, C4H5O3-), 149.06 (34, C5H9O5-), 193.05 (43, C10H9O4-), 245.10 (25, C11H17O6-), 320.12 (28, C13H20O9-.), 365.14 (100, C15H25O10-)	-	213	7	C15H26O10	11,6164270038008	11,5555924564364	11,8688702674205	11,6553868854735	11,9478737252093	12,0002169774802	11,9408795399118	11,9627726230744	11,3078559683334	11,2082394327962	11,5291885173457	11,6468039653146	3,55792108374437	7,22839305823934	6,47607822018629	6,94600588423287	7,19940554224023	7,85257415088583	6,92546640296224	6,69844361823457	6,4670409601343	6,65436344639033	6,72751870549907	6,66904533636525	11,725538640988	11,8185659790394	11,1135620163191	11,6422117367636	11,7002973333864	11,7415573652103	11,4276836860961	11,8630087786446	11,6364603298782	11,7097857423879	11,5958406057595	11,6615378007297	11,5567107894927	11,5741413090439	11,4632652935532	11,6195825303691	11,1724053749654	11,3144873882125
C30H38O17	C30H38O17	669.20	193.05 (65, C10H9O4-), 341.10 (100, C19H17O6-), 389.12 (82, C20H21O8-), 551.17 (9, C33H27O8-), 669.19 (11, C37H33O12-)	-	230	-	C30H38O17	5,92281219976396	5,88972935623965	5,71991793569469	5,89280725798607	5,801611530363	4,49227013925057	4,08256535742842	4,84157628476165	5,49273673818422	5,67292974470249	4,59632195662711	5,79768222909631	7,28948011021762	7,32777901476738	6,9497265347686	6,89622692412375	6,67430773969795	7,38938252832667	7,22803245279992	6,96795437403961	4,42624267126918	7,13595633234516	6,77914222632716	7,2865125577473	8,32287776842755	7,84158005902847	7,32944770967984	7,59663886683436	8,05563992887732	8,13422669405514	7,56877749328631	8,15237180398649	8,027474698287	7,58938330408688	7,38779935259495	7,12210845268522	7,33365813683652	7,36839883282718	7,4175303266863	7,49817715422108	7,02012514405361	6,90131042243819
C24H28O12	C24H28O12	507.15	165.06 (7, C9H9O3-), 193.05 (35, C10H9O4-), 195.07 (17, C10H11O4-), 282.09 (2, C17H14O4-), 341.10 (100, C19H17O9-), 389.12 (20, C20H21O8-), 507.15 (11, C24H27O12-)	-	273	6	C24H28O12	7,21542611875791	6,71621142038954	6,64048352757465	6,96163581851267	5,80138339680496	4,49222134466069	4,08908044273842	6,05314208030099	5,49277046324354	5,67254173880159	5,76410967813054	5,7977124148947	9,27207044871682	9,5014509354302	9,27674814712565	9,55546625456351	9,49409457441159	9,87529582716353	9,71086349743173	9,38056809621357	8,68178741713637	9,89678476788076	9,30836463876659	9,88994677692651	10,1570004846299	9,88268716986055	9,33453199536373	9,57044582147636	9,74285975654115	10,2130472321046	9,9072103019975	10,1971037653105	10,0423186099897	9,75553447356887	9,35799120678984	9,51296262578906	9,43339712264333	9,5972010643419	9,2320559967567	9,44281556029694	9,33506152270719	7,60902816985647
C26H32O11	Pinoresinol Hex	519.18	299.12 (4, C18H19O4-), 329.14 (100, C19H21O5-), 373.13 (4, C20H21O7-), 475.19 (5, C25H31O9-), 519.18 (3, C26H31O11-)	-	315	5	Pinoresinol Hex	9,71797512911765	9,29014891762055	9,46760541950717	9,67686064644239	9,52512459460332	9,52398011968415	9,81182510620026	10,0859360543972	9,09619660458001	9,09145939497773	8,91891334017629	9,68040802504735	9,61079496660046	9,57889827097696	9,54358873728998	9,90063201451539	10,0488816176034	9,9129033384664	9,88757529327325	9,5407992380429	7,9886095041084	9,82026525922089	9,65054746626044	9,67232468869097	8,62052535255318	8,81828810637237	7,87673731681013	8,65795463412448	8,49427384697116	8,74644523536285	8,13898576281186	8,65984904031477	8,32243350698893	8,23847111854534	8,2627516340169	8,36936975046217	9,00347678792532	9,29995190565996	8,8299114006667	9,04703298831834	8,88718547100508	5,32152383222644
C17H22O12	C17H22O12	417.09	108.02 (9, C6H4O2-.), 152.01 (100, C7H4O4-.), 241.07 (8, C11H13O6-), 417.10 (22, C17H21O12-)	-	183	-	C17H22O12	8,41812630592109	8,4694784986101	8,60852512046421	8,58217677349949	7,64852902365814	7,94115946488181	7,66535487916052	8,72658424985792	7,68441772152917	7,29840256609744	7,45699043467517	8,19400058225597	10,792351764275	10,9694245712859	10,8429527482397	10,0762420879744	11,311171631042	11,6040281551275	11,2258506039683	11,2444359481378	9,85011458892433	11,1810781419294	10,7992191679335	10,5508802446895	10,1152967210927	10,4082487309195	9,10641123163398	10,2722366726384	10,4248573128871	10,3688260199415	10,5287152947735	10,6122474714262	10,3089676344989	10,0319180425992	10,0132059514073	9,86493268016167	5,42958066661045	6,49214143472478	6,71809905193828	7,02564931114485	6,4071673936087	7,09250613347491
C36H38O16	C36H38O16	725.2	176.01 (3, C9H4O4-), 191.03 (100, C10H7O4-), 235.06 (8, C12H11O5-), 337.09 (16, C15H17O8-), 341.10 (3, C19H17O6-), 389.12 (5, C20H21O8-), 431.13 (8, C22H23O9-), 533.16 (69, C26H29O12-), 725.20 (3, C36H37O16-)	-	333	-	C36H38O16	10,7220696681554	11,2110839313235	10,4200978580423	11,3611717278875	9,50559635094898	9,47146295541521	9,18837341397713	10,7943460468023	8,25886080756333	9,33432074423262	9,14184078705341	10,9922203398823	9,78445709608634	8,6770738243483	10,6028582952447	11,2380836236241	10,594070608687	8,57836095605684	11,4937365930377	8,02303317867161	9,07507321034731	8,99707698878152	9,71695205139697	7,89215925094095	10,7584531780593	7,93531350873236	10,3063913102853	8,34460257253929	9,80718958036552	10,4258497715704	7,77337372023756	9,27872807341134	8,17358540085461	11,0103577728366	9,32789699311384	7,94957139278207	9,82955073461161	8,73379830421293	8,93247344949187	8,4767774050073	7,11961993481991	5,32200766163772
C37H40O17	C37H40O17	755.21	176.01 (3, C9H4O4-), 191.03 (100, C10H7O4-), 265.07 (10, C13H13O6-), 367.10 (16, C17H19O9-), 419.13 (8, C21H23O9-), 461.14 (10, C23H25O10-), 503.15 (3, C25H27O11-), 563.17 (88, C27H31O13-), 755.21 (3, C37H39O17-)		360	6	C37H40O17	8,85505933609607	8,9442308949273	8,56840258099388	9,32801428710136	8,0169123613793	7,99003934684753	7,05452724061557	8,95943556257572	6,99700889111597	8,02144706471584	7,20054813982736	8,96494397229683	8,41828177907099	8,28271723780295	9,13104844842703	10,2259464624255	9,21449520528992	8,77080684083905	9,88602671820416	8,11353711482341	6,5123686375768	8,35849324712602	8,79486384180282	7,87171594208475	9,77521385415341	6,50194196525743	9,55817402240033	6,4555134775859	8,62396829203681	8,37551542587328	6,43484675140173	6,86037304012056	6,47754799410532	9,2300070371868	7,7301474416208	3,96203198449164	7,70727504828113	6,47315819511404	7,04210176944914	5,36505523631438	5,76372255696882	5,32153647141817
C15H18O10	2,5-DHBA Malonyl Pent	357.08	108.02 (13, C6H4O2-.), 152.01 (100, C7H4O4-.), 297.06 (15, C13H13O8-), 357.09 (92, C15H17O10-)	-	196	-	2,5-DHBA Malonyl Pent	10,997738783099	11,3849849321847	11,6137784934038	10,5464216527777	11,0548158827685	11,0586600871728	11,0109272362068	11,6222059282097	10,2555813451921	10,0187251638358	10,3874636068161	10,7976765333358	9,1321298552985	9,34676293028798	8,99052227881671	8,51832331438664	9,63182190719347	9,62629867102106	9,6090263688793	9,07207569685177	8,2880859083523	9,10197197350434	8,87993766664718	8,4179581906487	9,61068961687643	9,73715714061776	8,75102875395586	9,52150159714679	9,36030366974343	9,60371194404213	9,22722168678327	9,59991002235033	9,12826999962101	9,28358584197469	9,21786123802859	9,09300962657114	11,7006773679011	11,653394494257	11,7671867362811	11,559286789037	11,6300188184061	11,3519390921309
C15H18O10	2,3-DHBA Malonyl Pent	357.08	153.02 (67, C7H5O4-), 357.09 (100, C15H17O10-)	-	206	-	2,3-DHBA Malonyl Pent	10,5552680549501	10,8606685765982	10,7151179575853	10,3968660558348	10,6082407547394	10,4345635434361	10,2411181581674	10,8556739143078	9,39578797833184	9,00605175737459	9,75387634214248	10,2050999052999	10,6864051828228	10,7795243251524	10,4955233152502	10,4011483838324	10,7670681973722	10,5364515055633	10,9377683819701	10,0430851641489	9,63186649876872	10,6508336993823	10,5108502310421	9,72576143615282	10,7418908956074	9,92427554361369	9,80518400055521	9,79668089622078	9,88689389790933	9,98077315761605	9,92377891606757	10,4603567148034	9,59614133145955	9,80692954372191	9,41580791595179	9,43178067670912	10,992620483406	10,3967174592489	11,1834653204489	10,4535943218313	10,2102006138757	9,53053761073792
				165
[truncated: 180 more columns]
